# Supplementary material for: Proteome Profiling of RNF213 Depleted Cells Reveals Nitric Oxide Regulator DDAH1 Antilisterial Activity
Source: Front Cell Infect Microbiol. 2021 Nov 3;11:735416. doi: 10.3389/fcimb.2021.735416 (PMC8595287; doi:10.3389/fcimb.2021.735416)
Supplement: Supplementary file 2 [file Table_1.xlsx]

## Sheet: S3
Supplementary Table 1. List of quantified proteins comparing interferon-beta treated cells (IFN) and untreated cells (UN) that were transfected with siRnf213. The fold change (in log2) is reported in column C while the statistical significance (-log P value) is reported in column B. Column A indicates significantly regulated proteins with "+". Column D indicates the UniProt accession number, colu…
Significant (FDR=0.05; S0=1)	-Log(P-value)	Log2 (interferon/untreated)	Uniprot ID	Protein name	Gene name
+	5.58931	8.11486	P05161	Ubiquitin-like protein ISG15	ISG15
+	5.81129	8.01965	P20591	Interferon-induced GTP-binding protein Mx1	MX1
+	5.52872	6.03348	P42224	Signal transducer and activator of transcription 1-alpha/beta	STAT1
+	5.93473	4.93209	Q9Y6K5	2-5-oligoadenylate synthase 3	OAS3
+	6.27894	4.65145	P09914	Interferon-induced protein with tetratricopeptide repeats 1	IFIT1
+	5.7477	4.61332	Q08380	Galectin-3-binding protein	LGALS3BP
+	4.00506	4.5909	Q9Y3Z3	Deoxynucleoside triphosphate triphosphohydrolase SAMHD1	SAMHD1
+	5.50863	4.235	O95786	Probable ATP-dependent RNA helicase DDX58	DDX58
+	4.5792	4.08208	O14879	Interferon-induced protein with tetratricopeptide repeats 3	IFIT3
+	4.47067	3.6514	P19525	Interferon-induced, double-stranded RNA-activated protein kinase	EIF2AK2
+	3.76559	3.35366	P23497	Nuclear autoantigen Sp-100	SP100
+	3.73254	3.15565	Q14258	E3 ubiquitin/ISG15 ligase TRIM25	TRIM25
+	5.321	3.1461	P80217	Interferon-induced 35 kDa protein	IFI35
+	1.79145	2.9845	P32455	Interferon-induced guanylate-binding protein 1	GBP1
+	4.86224	2.80883	O00151	PDZ and LIM domain protein 1	PDLIM1
+	5.35433	2.72022	P29728	2-5-oligoadenylate synthase 2	OAS2
+	1.86916	2.69793	Q14764	Major vault protein	MVP
+	3.66262	2.67164	Q8TCS8	Polyribonucleotide nucleotidyltransferase 1, mitochondrial	PNPT1
+	4.67526	2.62616	Q9BQE5	Apolipoprotein L2	APOL2
+	2.71802	2.61956	P20592	Interferon-induced GTP-binding protein Mx2	MX2
+	1.4112	2.61595	Q01628	Interferon-induced transmembrane protein 3	IFITM3
+	2.11727	2.50676	Q8TCB0	Interferon-induced protein 44	IFI44
+	4.34597	2.32608	P28062	Proteasome subunit beta type-8	PSMB8
+	3.33365	2.25567	O14933	Ubiquitin/ISG15-conjugating enzyme E2 L6	UBE2L6
+	3.86897	2.22221	P28838	Cytosol aminopeptidase	LAP3
+	5.82968	2.1736	P01889	HLA class I histocompatibility antigen, B-7 alpha chain	HLA-B
+	2.04766	2.15109	P62993	Growth factor receptor-bound protein 2	GRB2
+	1.51585	2.03912	Q10589	Bone marrow stromal antigen 2	BST2
+	2.97573	1.94567	P19971	Thymidine phosphorylase	TYMP
+	4.3535	1.90417	P10321	HLA class I histocompatibility antigen, Cw-7 alpha chain	HLA-C
+	1.64971	1.87863	O95881	Thioredoxin domain-containing protein 12	TXNDC12
+	1.52385	1.6856	Q7Z2W4	Zinc finger CCCH-type antiviral protein 1	ZC3HAV1
	0.496291	1.65023	P60709	Actin, cytoplasmic 1	ACTB
	1.21592	1.5692	O15305	Phosphomannomutase 2	PMM2
	0.70492	1.43681	P48739	Phosphatidylinositol transfer protein beta isoform	PITPNB
+	3.41808	1.42969	P61769	Beta-2-microglobulin	B2M
+	3.32007	1.42936	Q9NZT2	Opioid growth factor receptor	OGFR
	1.34526	1.35717	O00622	Protein CYR61	CYR61
	0.948555	1.34642	Q15785	Mitochondrial import receptor subunit TOM34	TOMM34
	1.52327	1.33962	Q9NZZ3	Charged multivesicular body protein 5	CHMP5
	1.46865	1.33123	Q96HS1	Serine/threonine-protein phosphatase PGAM5, mitochondrial	PGAM5
	1.14144	1.33074	Q92597	Protein NDRG1	NDRG1
	1.0474	1.23424	P61081	NEDD8-conjugating enzyme Ubc12	UBE2M
	0.529415	1.20579	Q59GN2	Putative 60S ribosomal protein L39-like 5	RPL39P5
+	4.50304	1.17374	P55265	Double-stranded RNA-specific adenosine deaminase	ADAR
	0.443146	1.17133	P84098	60S ribosomal protein L19	RPL19
	1.18892	1.14089	P51610	Host cell factor 1	HCFC1
	3.26953	1.10134	O95340	Bifunctional 3-phosphoadenosine 5-phosphosulfate synthase 2	PAPSS2
	0.579524	1.09448	Q9Y3B3	Transmembrane emp24 domain-containing protein 7	TMED7
	0.87637	1.0913	Q07812	Apoptosis regulator BAX	BAX
	1.49951	1.06294	Q9BRK5	45 kDa calcium-binding protein	SDF4
	2.67747	1.04353	O75695	Protein XRP2	RP2
	0.55829	1.03895	P67870	Casein kinase II subunit beta	CSNK2B
	0.302111	1.03143	P83731	60S ribosomal protein L24	RPL24
	0.451485	1.02701	P55084	Trifunctional enzyme subunit beta, mitochondrial	HADHB
	0.58679	1.02347	P26196	Probable ATP-dependent RNA helicase DDX6	DDX6
	1.81021	1.01016	Q13325	Interferon-induced protein with tetratricopeptide repeats 5	IFIT5
	0.852247	1.00773	Q9HCE1	Putative helicase MOV-10	MOV10
	0.400594	1.00701	Q9NUU7	ATP-dependent RNA helicase DDX19A	DDX19A
	0.317028	1.00461	P63173	60S ribosomal protein L38	RPL38
	0.277238	0.993664	P20340	Ras-related protein Rab-6A	RAB6A
	0.754106	0.970728	Q9NZN4	EH domain-containing protein 2	EHD2
	6.21166	0.959028	Q06323	Proteasome activator complex subunit 1	PSME1
	0.751928	0.956034	Q07157	Tight junction protein ZO-1	TJP1
	1.26209	0.938159	P31350	Ribonucleoside-diphosphate reductase subunit M2	RRM2
	0.445336	0.919997	P51970	NADH dehydrogenase [ubiquinone] 1 alpha subcomplex subunit 8	NDUFA8
	0.610601	0.905592	P62136	Serine/threonine-protein phosphatase PP1-alpha catalytic subunit	PPP1CA
	4.16163	0.807734	Q9P2E9	Ribosome-binding protein 1	RRBP1
	0.807406	0.778834	Q96IZ0	PRKC apoptosis WT1 regulator protein	PAWR
	0.51	0.774242	Q03135	Caveolin-1	CAV1
	0.456872	0.769222	Q13442	28 kDa heat- and acid-stable phosphoprotein	PDAP1
	1.22402	0.758663	P13995	Bifunctional methylenetetrahydrofolate dehydrogenase/cyclohydrolase, mitochondrial	MTHFD2
	1.08799	0.758461	P40938	Replication factor C subunit 3	RFC3
	3.80583	0.758328	Q9UHB6	LIM domain and actin-binding protein 1	LIMA1
	5.52831	0.742762	P54920	Alpha-soluble NSF attachment protein	NAPA
	0.389957	0.73673	P20073	Annexin A7	ANXA7
	0.476877	0.729594	Q86SF2	N-acetylgalactosaminyltransferase 7	GALNT7
	0.437553	0.728962	P04179	Superoxide dismutase [Mn], mitochondrial	SOD2
	1.32213	0.727289	P32004	Neural cell adhesion molecule L1	L1CAM
	2.76755	0.726692	Q9UL46	Proteasome activator complex subunit 2	PSME2
	0.497555	0.713711	P62633	Cellular nucleic acid-binding protein	CNBP
	0.49653	0.708575	P02794	Ferritin heavy chain	FTH1
	0.616868	0.698258	Q9BUP3	Oxidoreductase HTATIP2	HTATIP2
	1.31522	0.69681	P09543	2,3-cyclic-nucleotide 3-phosphodiesterase	CNP
	0.400048	0.686769	O43670	BUB3-interacting and GLEBS motif-containing protein ZNF207	ZNF207
	0.351923	0.686399	Q96C19	EF-hand domain-containing protein D2	EFHD2
	1.03281	0.664988	Q9NXG2	THUMP domain-containing protein 1	THUMPD1
	0.588216	0.663045	O00116	Alkyldihydroxyacetonephosphate synthase, peroxisomal	AGPS
	3.32588	0.653745	Q96HC4	PDZ and LIM domain protein 5	PDLIM5
	1.45152	0.649475	P11387	DNA topoisomerase 1	TOP1
	0.413094	0.640165	Q9UBQ5	Eukaryotic translation initiation factor 3 subunit K	EIF3K
	3.29772	0.637609	Q13501	Sequestosome-1	SQSTM1
	0.292767	0.636384	O75718	Cartilage-associated protein	CRTAP
	1.01843	0.631615	P63167	Dynein light chain 1, cytoplasmic	DYNLL1
	1.56043	0.619759	O00461	Golgi integral membrane protein 4	GOLIM4
	0.973334	0.615873	Q00534	Cyclin-dependent kinase 6	CDK6
	0.544629	0.615129	O15372	Eukaryotic translation initiation factor 3 subunit H	EIF3H
	0.502577	0.60539	Q9H488	GDP-fucose protein O-fucosyltransferase 1	POFUT1
	0.850807	0.601812	Q9Y512	Sorting and assembly machinery component 50 homolog	SAMM50
	0.545069	0.59671	Q969S3	Zinc finger protein 622	ZNF622
	0.560749	0.580278	Q5BKZ1	DBIRD complex subunit ZNF326	ZNF326
	3.52084	0.568196	P31689	DnaJ homolog subfamily A member 1	DNAJA1
	0.306455	0.563059	P50579	Methionine aminopeptidase 2	METAP2
	0.648225	0.556418	Q16795	NADH dehydrogenase [ubiquinone] 1 alpha subcomplex subunit 9, mitochondrial	NDUFA9
	0.333949	0.548018	Q9Y5J7	Mitochondrial import inner membrane translocase subunit Tim9	TIMM9
	0.374839	0.518827	P61086	Ubiquitin-conjugating enzyme E2 K	UBE2K
	2.68928	0.518122	P23381	Tryptophan--tRNA ligase, cytoplasmic	WARS
	1.29155	0.515893	Q9NWH9	SAFB-like transcription modulator	SLTM
	0.147481	0.513126	O60925	Prefoldin subunit 1	PFDN1
	2.52149	0.512439	P08174	Complement decay-accelerating factor	CD55
	0.940599	0.509824	A0A0B4J2E5	Periodic tryptophan protein 2 homolog	PWP2
	0.336931	0.505151	Q86TG7	Retrotransposon-derived protein PEG10	PEG10
	3.52095	0.497508	P11021	78 kDa glucose-regulated protein	HSPA5
	2.32327	0.484473	Q14192	Four and a half LIM domains protein 2	FHL2
	0.53867	0.484232	Q9UII2	ATPase inhibitor, mitochondrial	ATPIF1
	2.75529	0.480434	P43121	Cell surface glycoprotein MUC18	MCAM
	1.14225	0.472262	Q5JTH9	RRP12-like protein	RRP12
	0.456108	0.458473	Q9BY43	Charged multivesicular body protein 4a	CHMP4A
	0.652887	0.451159	Q15125	3-beta-hydroxysteroid-Delta(8),Delta(7)-isomerase	EBP
	1.87091	0.451101	P21980	Protein-glutamine gamma-glutamyltransferase 2	TGM2
	1.86523	0.450868	Q8WX93	Palladin	PALLD
	0.225026	0.444184	Q96C36	Pyrroline-5-carboxylate reductase 2	PYCR2
	0.507084	0.444029	O75489	NADH dehydrogenase [ubiquinone] iron-sulfur protein 3, mitochondrial	NDUFS3
	4.32821	0.432274	Q01995	Transgelin	TAGLN
	0.528531	0.429204	O15460	Prolyl 4-hydroxylase subunit alpha-2	P4HA2
	2.03018	0.425732	O00592	Podocalyxin	PODXL
	0.347869	0.42103	P61923	Coatomer subunit zeta-1	COPZ1
	2.94738	0.418726	P63151	Serine/threonine-protein phosphatase 2A 55 kDa regulatory subunit B alpha isoform	PPP2R2A
	0.865248	0.416886	Q13618	Cullin-3	CUL3
	1.64238	0.416315	P46783	40S ribosomal protein S10	RPS10
	3.07318	0.415572	P21291	Cysteine and glycine-rich protein 1	CSRP1
	2.60113	0.414142	Q16527	Cysteine and glycine-rich protein 2	CSRP2
	0.260178	0.401661	Q13045	Protein flightless-1 homolog	FLII
	2.99857	0.395853	P0DMV9	Heat shock 70 kDa protein 1B	HSPA1B
	3.12357	0.395204	Q9Y696	Chloride intracellular channel protein 4	CLIC4
	1.3242	0.390548	Q9NR12	PDZ and LIM domain protein 7	PDLIM7
	1.90414	0.389217	O00567	Nucleolar protein 56	NOP56
	2.44184	0.38605	P27797	Calreticulin	CALR
	0.184308	0.383905	O75153	Clustered mitochondria protein homolog	CLUH
	1.87727	0.383291	P28066	Proteasome subunit alpha type-5	PSMA5
	0.356205	0.382895	Q9BYT8	Neurolysin, mitochondrial	NLN
	0.099395	0.379944	P56134	ATP synthase subunit f, mitochondrial	ATP5J2
	3.07808	0.379849	Q92598	Heat shock protein 105 kDa	HSPH1
	1.71108	0.379565	Q15942	Zyxin	ZYX
	3.44901	0.379491	P14625	Endoplasmin	HSP90B1
	2.59386	0.379338	P55327	Tumor protein D52	TPD52
	4.09335	0.37253	Q07065	Cytoskeleton-associated protein 4	CKAP4
	0.31626	0.371989	Q9UG63	ATP-binding cassette sub-family F member 2	ABCF2
	1.10831	0.370617	P55145	Mesencephalic astrocyte-derived neurotrophic factor	MANF
	2.00623	0.365589	Q71UI9	Histone H2A.V	H2AFV
	1.63365	0.361915	O00193	Small acidic protein	SMAP
	0.862288	0.36003	P26583	High mobility group protein B2	HMGB2
	1.79967	0.359769	P62318	Small nuclear ribonucleoprotein Sm D3	SNRPD3
	0.93814	0.355628	Q02952	A-kinase anchor protein 12	AKAP12
	0.976022	0.354373	Q969H8	Myeloid-derived growth factor	MYDGF
	3.06637	0.344248	P63000	Ras-related C3 botulinum toxin substrate 1	RAC1
	1.85437	0.342597	P16070	CD44 antigen	CD44
	1.02275	0.341174	Q9NR30	Nucleolar RNA helicase 2	DDX21
	0.308089	0.340342	Q9Y295	Developmentally-regulated GTP-binding protein 1	DRG1
	2.57485	0.337	O95433	Activator of 90 kDa heat shock protein ATPase homolog 1	AHSA1
	1.23851	0.336239	O60264	SWI/SNF-related matrix-associated actin-dependent regulator of chromatin subfamily A member 5	SMARCA5
	2.21901	0.333405	P25685	DnaJ homolog subfamily B member 1	DNAJB1
	1.78623	0.331524	O60701	UDP-glucose 6-dehydrogenase	UGDH
	0.207211	0.328536	Q7RTV0	PHD finger-like domain-containing protein 5A	PHF5A
	1.37168	0.328238	P35637	RNA-binding protein FUS	FUS
	2.24502	0.32439	Q02809	Procollagen-lysine,2-oxoglutarate 5-dioxygenase 1	PLOD1
	2.24955	0.320289	Q8N1F7	Nuclear pore complex protein Nup93	NUP93
	0.199777	0.31909	Q14061	Cytochrome c oxidase copper chaperone	COX17
	1.26204	0.318017	Q15654	Thyroid receptor-interacting protein 6	TRIP6
	2.33885	0.313153	P13667	Protein disulfide-isomerase A4	PDIA4
	1.05358	0.312788	Q9NRN7	L-aminoadipate-semialdehyde dehydrogenase-phosphopantetheinyl transferase	AASDHPPT
	1.50786	0.311972	P61106	Ras-related protein Rab-14	RAB14
	1.2038	0.309687	Q5JTV8	Torsin-1A-interacting protein 1	TOR1AIP1
	2.89099	0.30292	Q01650	Large neutral amino acids transporter small subunit 1	SLC7A5
	3.01091	0.30269	P08195	4F2 cell-surface antigen heavy chain	SLC3A2
	1.86762	0.297034	O14745	Na(+)/H(+) exchange regulatory cofactor NHE-RF1	SLC9A3R1
	0.531346	0.296641	P49792	E3 SUMO-protein ligase RanBP2	RANBP2
	0.664584	0.296187	O95218	Zinc finger Ran-binding domain-containing protein 2	ZRANB2
	1.50656	0.295346	Q9Y5S9	RNA-binding protein 8A	RBM8A
	3.24432	0.293599	P68366	Tubulin alpha-4A chain	TUBA4A
	2.14245	0.292827	P12429	Annexin A3	ANXA3
	1.09405	0.291892	P59998	Actin-related protein 2/3 complex subunit 4	ARPC4
	0.167084	0.290003	Q9NRF9	DNA polymerase epsilon subunit 3	POLE3
	1.92992	0.287958	P62888	60S ribosomal protein L30	RPL30
	1.83827	0.2871	P43490	Nicotinamide phosphoribosyltransferase	NAMPT
	1.98961	0.284554	Q96CX2	BTB/POZ domain-containing protein KCTD12	KCTD12
	4.35136	0.284364	P07900	Heat shock protein HSP 90-alpha	HSP90AA1
	3.10605	0.28305	P37108	Signal recognition particle 14 kDa protein	SRP14
	1.13695	0.281672	P41227	N-alpha-acetyltransferase 10	NAA10
	1.15941	0.278591	P61619	Protein transport protein Sec61 subunit alpha isoform 1	SEC61A1
	0.623614	0.277781	Q9Y570	Protein phosphatase methylesterase 1	PPME1
	0.965228	0.276987	P17096	High mobility group protein HMG-I/HMG-Y	HMGA1
	1.43018	0.276453	Q8WW12	PEST proteolytic signal-containing nuclear protein	PCNP
	1.82324	0.276344	Q9UHX1	Poly(U)-binding-splicing factor PUF60	PUF60
	1.56426	0.275081	P63208	S-phase kinase-associated protein 1	SKP1
	1.88664	0.274925	P42771	Cyclin-dependent kinase inhibitor 2A	CDKN2A
	1.28381	0.273626	Q9UKY7	Protein CDV3 homolog	CDV3
	1.7237	0.271022	P29692	Elongation factor 1-delta	EEF1D
	1.95333	0.270647	P05186	Alkaline phosphatase, tissue-nonspecific isozyme	ALPL
	0.373221	0.270278	Q14683	Structural maintenance of chromosomes protein 1A	SMC1A
	1.98942	0.269858	P49721	Proteasome subunit beta type-2	PSMB2
	0.418984	0.269747	P25490	Transcriptional repressor protein YY1	YY1
	1.09998	0.268551	P62942	Peptidyl-prolyl cis-trans isomerase FKBP1A	FKBP1A
	1.22784	0.266457	O94925	Glutaminase kidney isoform, mitochondrial	GLS
	0.994842	0.266042	Q03252	Lamin-B2	LMNB2
	1.78884	0.265918	P20618	Proteasome subunit beta type-1	PSMB1
	3.47557	0.264326	Q9UN86	Ras GTPase-activating protein-binding protein 2	G3BP2
	0.763841	0.262501	Q9UNF1	Melanoma-associated antigen D2	MAGED2
	1.26189	0.262469	P51659	Peroxisomal multifunctional enzyme type 2	HSD17B4
	0.792057	0.262303	O75368	SH3 domain-binding glutamic acid-rich-like protein	SH3BGRL
	3.06079	0.260164	P02545	Prelamin-A/C	LMNA
	0.88153	0.25833	P53041	Serine/threonine-protein phosphatase 5	PPP5C
	2.21447	0.257491	P18669	Phosphoglycerate mutase 1	PGAM1
	1.43816	0.257468	P53985	Monocarboxylate transporter 1	SLC16A1
	1.63359	0.256545	P04899	Guanine nucleotide-binding protein G(i) subunit alpha-2	GNAI2
	0.875622	0.254858	O75367	Core histone macro-H2A.1	H2AFY
	1.60731	0.254497	Q13263	Transcription intermediary factor 1-beta	TRIM28
	2.29762	0.253339	O43707	Alpha-actinin-4	ACTN4
	1.09011	0.250726	Q9H3P7	Golgi resident protein GCP60	ACBD3
	1.74934	0.24937	Q05682	Caldesmon	CALD1
	2.00945	0.249237	Q96AE4	Far upstream element-binding protein 1	FUBP1
	0.935045	0.249044	P13674	Prolyl 4-hydroxylase subunit alpha-1	P4HA1
	1.68882	0.247925	P23528	Cofilin-1	CFL1
	1.4817	0.247261	Q9Y2W1	Thyroid hormone receptor-associated protein 3	THRAP3
	1.31149	0.247131	Q9BYG3	MKI67 FHA domain-interacting nucleolar phosphoprotein	NIFK
	0.958437	0.246872	Q13867	Bleomycin hydrolase	BLMH
	0.812482	0.245927	Q13177	Serine/threonine-protein kinase PAK 2	PAK2
	0.335513	0.245859	Q9UPY5	Cystine/glutamate transporter	SLC7A11
	3.15691	0.244596	P12814	Alpha-actinin-1	ACTN1
	2.78687	0.24452	O15511	Actin-related protein 2/3 complex subunit 5	ARPC5
	0.351547	0.24418	Q02978	Mitochondrial 2-oxoglutarate/malate carrier protein	SLC25A11
	0.839819	0.243727	P22695	Cytochrome b-c1 complex subunit 2, mitochondrial	UQCRC2
	0.759854	0.24288	P09012	U1 small nuclear ribonucleoprotein A	SNRPA
	1.28298	0.241758	P62851	40S ribosomal protein S25	RPS25
	1.57052	0.240951	O60869	Endothelial differentiation-related factor 1	EDF1
	1.40106	0.240603	O15173	Membrane-associated progesterone receptor component 2	PGRMC2
	1.03317	0.237017	P67809	Nuclease-sensitive element-binding protein 1	YBX1
	1.29031	0.236445	Q99848	Probable rRNA-processing protein EBP2	EBNA1BP2
	0.935845	0.236316	Q14847	LIM and SH3 domain protein 1	LASP1
	0.151458	0.235847	O76021	Ribosomal L1 domain-containing protein 1	RSL1D1
	1.77513	0.234263	Q01518	Adenylyl cyclase-associated protein 1	CAP1
	1.50919	0.233719	P36952	Serpin B5	SERPINB5
	1.65525	0.233036	O75083	WD repeat-containing protein 1	WDR1
	0.793546	0.232042	P52943	Cysteine-rich protein 2	CRIP2
	1.76788	0.230804	Q02790	Peptidyl-prolyl cis-trans isomerase FKBP4	FKBP4
	1.60775	0.23048	P52907	F-actin-capping protein subunit alpha-1	CAPZA1
	1.02748	0.229663	Q01844	RNA-binding protein EWS	EWSR1
	0.998279	0.229	P0DP25
	2.167	0.228667	P30101	Protein disulfide-isomerase A3	PDIA3
	1.0093	0.228114	P63220	40S ribosomal protein S21	RPS21
	1.15687	0.228072	P09429	High mobility group protein B1	HMGB1
	1.05639	0.227242	O75821	Eukaryotic translation initiation factor 3 subunit G	EIF3G
	1.85012	0.226028	P27824	Calnexin	CANX
	1.24089	0.225928	Q86UP2	Kinectin	KTN1
	1.44473	0.225821	P17931	Galectin-3	LGALS3
	1.85736	0.225122	Q01813	ATP-dependent 6-phosphofructokinase, platelet type	PFKP
	1.32558	0.223326	P04083	Annexin A1	ANXA1
	2.22892	0.223011	P20042	Eukaryotic translation initiation factor 2 subunit 2	EIF2S2
	1.42399	0.221878	O15427	Monocarboxylate transporter 4	SLC16A3
	3.22621	0.221645	Q15084	Protein disulfide-isomerase A6	PDIA6
	1.20725	0.221482	P55769	NHP2-like protein 1	NHP2L1
	2.52208	0.22034	Q15185	Prostaglandin E synthase 3	PTGES3
	2.56556	0.220215	Q96AG4	Leucine-rich repeat-containing protein 59	LRRC59
	0.790215	0.21801	P51572	B-cell receptor-associated protein 31	BCAP31
	1.73289	0.21767	Q04323	UBX domain-containing protein 1	UBXN1
	1.80566	0.217596	P39748	Flap endonuclease 1	FEN1
	2.26571	0.217295	P07355	Annexin A2	ANXA2
	1.58775	0.215867	Q01130	Serine/arginine-rich splicing factor 2	SRSF2
	1.53917	0.214592	P49321	Nuclear autoantigenic sperm protein	NASP
	0.682077	0.214423	P02461	Collagen alpha-1(III) chain	COL3A1
	2.21364	0.214149	P60660	Myosin light polypeptide 6	MYL6
	0.904424	0.213999	P80723	Brain acid soluble protein 1	BASP1
	0.723524	0.213486	P43034	Platelet-activating factor acetylhydrolase IB subunit alpha	PAFAH1B1
	0.639724	0.212415	Q9NQC3	Reticulon-4	RTN4
	1.62657	0.211963	P05023	Sodium/potassium-transporting ATPase subunit alpha-1	ATP1A1
	2.04254	0.211334	P04792	Heat shock protein beta-1	HSPB1
	0.781511	0.210819	P18085	ADP-ribosylation factor 4	ARF4
	1.22213	0.210069	Q9P0L0	Vesicle-associated membrane protein-associated protein A	VAPA
	2.48789	0.209882	P05556	Integrin beta-1	ITGB1
	0.830954	0.209725	P30405	Peptidyl-prolyl cis-trans isomerase F, mitochondrial	PPIF
	0.205053	0.209691	Q32MZ4	Leucine-rich repeat flightless-interacting protein 1	LRRFIP1
	0.990022	0.209465	P16615	Sarcoplasmic/endoplasmic reticulum calcium ATPase 2	ATP2A2
	1.02584	0.207664	P06493	Cyclin-dependent kinase 1	CDK1
	1.16123	0.206722	Q9BR76	Coronin-1B	CORO1B
	0.893294	0.206426	Q16576	Histone-binding protein RBBP7	RBBP7
	0.891875	0.205235	Q9UHD1	Cysteine and histidine-rich domain-containing protein 1	CHORDC1
	0.943022	0.204992	P31943	Heterogeneous nuclear ribonucleoprotein H	HNRNPH1
	2.64299	0.203847	P14314	Glucosidase 2 subunit beta	PRKCSH
	0.218646	0.202459	P09525	Annexin A4	ANXA4
	1.48222	0.201993	O14818	Proteasome subunit alpha type-7	PSMA7
	0.685539	0.201118	P40121	Macrophage-capping protein	CAPG
	0.0577888	0.199626	O43681	ATPase ASNA1	ASNA1
	1.24196	0.199295	P60900	Proteasome subunit alpha type-6	PSMA6
	0.877831	0.199097	Q8TCT9	Minor histocompatibility antigen H13	HM13
	0.936347	0.199026	Q9BRJ6	Uncharacterized protein C7orf50	C7orf50
	0.953021	0.198796	Q99459	Cell division cycle 5-like protein	CDC5L
	0.421972	0.197618	Q9GZT8	NIF3-like protein 1	NIF3L1
	1.02232	0.197476	Q96AY3	Peptidyl-prolyl cis-trans isomerase FKBP10	FKBP10
	2.43679	0.196661	P18206	Vinculin	VCL
	1.41726	0.19636	P63165	Small ubiquitin-related modifier 1	SUMO1
	0.304859	0.196302	Q9NZL4	Hsp70-binding protein 1	HSPBP1
	2.16145	0.1956	P15311	Ezrin	EZR
	0.0824782	0.195437	P52434	DNA-directed RNA polymerases I, II, and III subunit RPABC3	POLR2H
	0.792427	0.19487	Q9Y3U8	60S ribosomal protein L36	RPL36
	0.530214	0.194059	P52788	Spermine synthase	SMS
	1.03513	0.193689	P45880	Voltage-dependent anion-selective channel protein 2	VDAC2
	1.74163	0.192786	Q15046	Lysine--tRNA ligase	KARS
	0.0961535	0.19237	Q99615	DnaJ homolog subfamily C member 7	DNAJC7
	0.492204	0.192189	P62979	Ubiquitin-40S ribosomal protein S27a	RPS27A
	0.824698	0.191577	P43487	Ran-specific GTPase-activating protein	RANBP1
	1.49993	0.191165	P19105	Myosin regulatory light chain 12A	MYL12A
	0.2082	0.191027	P31150	Rab GDP dissociation inhibitor alpha	GDI1
	1.31527	0.189575	Q07955	Serine/arginine-rich splicing factor 1	SRSF1
	0.0714607	0.189291	Q9Y6H1	Coiled-coil-helix-coiled-coil-helix domain-containing protein 2	CHCHD2
	1.0972	0.188506	Q9UBT2	SUMO-activating enzyme subunit 2	UBA2
	0.0771913	0.188267	P21281	V-type proton ATPase subunit B, brain isoform	ATP6V1B2
	1.85554	0.186949	P49257	Protein ERGIC-53	LMAN1
	0.101457	0.186269	Q13509	Tubulin beta-3 chain	TUBB3
	1.32313	0.185138	Q86V81	THO complex subunit 4	ALYREF
	2.26647	0.184848	Q14247	Src substrate cortactin	CTTN
	1.7243	0.18459	P34932	Heat shock 70 kDa protein 4	HSPA4
	1.21707	0.184082	Q96DI7	U5 small nuclear ribonucleoprotein 40 kDa protein	SNRNP40
	1.60415	0.181861	Q96PK6	RNA-binding protein 14	RBM14
	1.73456	0.181419	P50990	T-complex protein 1 subunit theta	CCT8
	1.05299	0.181343	P39019	40S ribosomal protein S19	RPS19
	2.798	0.181316	P35579	Myosin-9	MYH9
	0.517828	0.180895	P46776	60S ribosomal protein L27a	RPL27A
	0.757651	0.179778	O60884	DnaJ homolog subfamily A member 2	DNAJA2
	1.09935	0.179677	Q8WUM4	Programmed cell death 6-interacting protein	PDCD6IP
	1.61473	0.17959	O00299	Chloride intracellular channel protein 1	CLIC1
	0.931715	0.179343	Q9Y2Z0	Suppressor of G2 allele of SKP1 homolog	SUGT1
	1.61082	0.178179	Q9P258	Protein RCC2	RCC2
	2.73951	0.176639	P62913	60S ribosomal protein L11	RPL11
	0.7514	0.175969	Q13242	Serine/arginine-rich splicing factor 9	SRSF9
	0.539972	0.175867	P62753	40S ribosomal protein S6	RPS6
	1.40762	0.175607	P31942	Heterogeneous nuclear ribonucleoprotein H3	HNRNPH3
	3.39741	0.175234	P13797	Plastin-3	PLS3
	0.675509	0.174314	P14209	CD99 antigen	CD99
	1.6748	0.173772	P47756	F-actin-capping protein subunit beta	CAPZB
	0.693115	0.173694	Q15366	Poly(rC)-binding protein 2	PCBP2
	1.00739	0.172555	Q9NZI8	Insulin-like growth factor 2 mRNA-binding protein 1	IGF2BP1
	0.38342	0.172339	P49189	4-trimethylaminobutyraldehyde dehydrogenase	ALDH9A1
	1.06262	0.170555	P15170	Eukaryotic peptide chain release factor GTP-binding subunit ERF3A	GSPT1
	0.90255	0.169847	P26885	Peptidyl-prolyl cis-trans isomerase FKBP2	FKBP2
	0.598706	0.169458	Q08257	Quinone oxidoreductase	CRYZ
	1.34159	0.16799	P25786	Proteasome subunit alpha type-1	PSMA1
	0.982846	0.167235	Q9UNS2	COP9 signalosome complex subunit 3	COPS3
	0.795803	0.167091	P50402	Emerin	EMD
	0.571996	0.166078	Q9BS26	Endoplasmic reticulum resident protein 44	ERP44
	0.547182	0.16559	Q13162	Peroxiredoxin-4	PRDX4
	1.10796	0.165528	P61353	60S ribosomal protein L27	RPL27
	0.58195	0.165142	Q14696	LDLR chaperone MESD	MESDC2
	1.81026	0.165019	O75369	Filamin-B	FLNB
	0.472883	0.1647	P26373	60S ribosomal protein L13	RPL13
	0.688997	0.164042	Q13418	Integrin-linked protein kinase	ILK
	0.825838	0.163843	Q01469	Fatty acid-binding protein, epidermal	FABP5
	0.937146	0.163787	Q13428	Treacle protein	TCOF1
	0.616245	0.16366	Q14839	Chromodomain-helicase-DNA-binding protein 4	CHD4
	1.05797	0.163277	P08621	U1 small nuclear ribonucleoprotein 70 kDa	SNRNP70
	1.14993	0.162796	P51149	Ras-related protein Rab-7a	RAB7A
	1.12622	0.162664	Q8NC51	Plasminogen activator inhibitor 1 RNA-binding protein	SERBP1
	1.28536	0.16255	P17980	26S protease regulatory subunit 6A	PSMC3
	0.743369	0.16233	P62266	40S ribosomal protein S23	RPS23
	0.49159	0.161974	P04080	Cystatin-B	CSTB
	0.909025	0.161037	P27816	Microtubule-associated protein 4	MAP4
	0.737378	0.159737	P28331	NADH-ubiquinone oxidoreductase 75 kDa subunit, mitochondrial	NDUFS1
	1.72244	0.159635	P49411	Elongation factor Tu, mitochondrial	TUFM
	0.917529	0.159491	Q15181	Inorganic pyrophosphatase	PPA1
	0.931741	0.159386	O15143	Actin-related protein 2/3 complex subunit 1B	ARPC1B
	0.35289	0.15916	Q13895	Bystin	BYSL
	0.464769	0.15878	Q15424	Scaffold attachment factor B1	SAFB
	1.01368	0.158659	Q9UBI6	Guanine nucleotide-binding protein G(I)/G(S)/G(O) subunit gamma-12	GNG12
	1.43417	0.157772	Q06830	Peroxiredoxin-1	PRDX1
	0.0633505	0.157477	O43447	Peptidyl-prolyl cis-trans isomerase H	PPIH
	0.460816	0.157472	P18859	ATP synthase-coupling factor 6, mitochondrial	ATP5J
	0.808131	0.156712	P09874	Poly [ADP-ribose] polymerase 1	PARP1
	1.62467	0.156507	P50454	Serpin H1	SERPINH1
	1.40273	0.155593	Q08J23	tRNA (cytosine(34)-C(5))-methyltransferase	NSUN2
	1.20048	0.154923	Q9Y3I0	tRNA-splicing ligase RtcB homolog	RTCB
	2.59345	0.15444	Q8NBS9	Thioredoxin domain-containing protein 5	TXNDC5
	0.0668482	0.154368	Q15257	Serine/threonine-protein phosphatase 2A activator	PPP2R4
	0.725165	0.154043	Q13409	Cytoplasmic dynein 1 intermediate chain 2	DYNC1I2
	1.19742	0.153529	P16152	Carbonyl reductase [NADPH] 1	CBR1
	0.469633	0.153498	P53621	Coatomer subunit alpha	COPA
	1.37024	0.153168	P39656	Dolichyl-diphosphooligosaccharide--protein glycosyltransferase 48 kDa subunit	DDOST
	0.93839	0.152841	Q6NZI2	Polymerase I and transcript release factor	PTRF
	0.941779	0.152722	P19623	Spermidine synthase	SRM
	0.788274	0.152172	P41091	Eukaryotic translation initiation factor 2 subunit 3	EIF2S3
	0.932962	0.151861	O15144	Actin-related protein 2/3 complex subunit 2	ARPC2
	1.19734	0.151842	P30837	Aldehyde dehydrogenase X, mitochondrial	ALDH1B1
	0.761645	0.150699	P50238	Cysteine-rich protein 1	CRIP1
	1.23294	0.150229	P52565	Rho GDP-dissociation inhibitor 1	ARHGDIA
	1.68015	0.147879	P14866	Heterogeneous nuclear ribonucleoprotein L	HNRNPL
	0.818039	0.145805	Q9UK76	Hematological and neurological expressed 1 protein	HN1
	0.0987906	0.144913	Q9BRP8	Partner of Y14 and mago	WIBG
	1.76929	0.144483	Q9BUF5	Tubulin beta-6 chain	TUBB6
	1.15718	0.143851	P28070	Proteasome subunit beta type-4	PSMB4
	1.80086	0.143783	Q15293	Reticulocalbin-1	RCN1
	0.526018	0.143129	P62280	40S ribosomal protein S11	RPS11
	0.0382585	0.143011	P09234	U1 small nuclear ribonucleoprotein C	SNRPC
	0.980528	0.142661	P09382	Galectin-1	LGALS1
	0.455486	0.142529	P62249	40S ribosomal protein S16	RPS16
	0.639101	0.142371	P62241	40S ribosomal protein S8	RPS8
	0.863474	0.142087	P22087	rRNA 2-O-methyltransferase fibrillarin	FBL
	0.752943	0.140957	O96008	Mitochondrial import receptor subunit TOM40 homolog	TOMM40
	0.628619	0.140952	Q15758	Neutral amino acid transporter B(0)	SLC1A5
	0.925165	0.139288	Q15404	Ras suppressor protein 1	RSU1
	1.3822	0.139231	P00387	NADH-cytochrome b5 reductase 3	CYB5R3
	0.784051	0.139052	Q14444	Caprin-1	CAPRIN1
	1.12917	0.139039	P31946	14-3-3 protein beta/alpha	YWHAB
	0.734839	0.138782	Q13561	Dynactin subunit 2	DCTN2
	1.65922	0.136107	P08670	Vimentin	VIM
	1.42973	0.135874	P21333	Filamin-A	FLNA
	1.13104	0.134751	Q99426	Tubulin-folding cofactor B	TBCB
	0.589329	0.134474	P35241	Radixin	RDX
	0.527347	0.134009	Q9H910	Hematological and neurological expressed 1-like protein	HN1L
	0.998927	0.133682	Q12797	Aspartyl/asparaginyl beta-hydroxylase	ASPH
	0.718294	0.133587	O43143	Pre-mRNA-splicing factor ATP-dependent RNA helicase DHX15	DHX15
	0.469101	0.132553	P50416	Carnitine O-palmitoyltransferase 1, liver isoform	CPT1A
	0.566864	0.131723	Q16643	Drebrin	DBN1
	0.798169	0.13169	Q6IBS0	Twinfilin-2	TWF2
	0.747309	0.130852	P62899	60S ribosomal protein L31	RPL31
	0.3759	0.130808	O95456	Proteasome assembly chaperone 1	PSMG1
	0.35773	0.129869	Q15631	Translin	TSN
	0.809304	0.129858	P62906	60S ribosomal protein L10a	RPL10A
	1.46939	0.129726	P23284	Peptidyl-prolyl cis-trans isomerase B	PPIB
	1.05974	0.128782	Q16719	Kynureninase	KYNU
	0.822267	0.128692	Q13435	Splicing factor 3B subunit 2	SF3B2
	0.424268	0.128097	P49756	RNA-binding protein 25	RBM25
	0.859937	0.127596	Q9ULV4	Coronin-1C	CORO1C
	0.735551	0.127545	P38919	Eukaryotic initiation factor 4A-III	EIF4A3
	0.759581	0.12725	Q07866	Kinesin light chain 1	KLC1
	1.326	0.127127	Q01082	Spectrin beta chain, non-erythrocytic 1	SPTBN1
	0.623882	0.126898	P52597	Heterogeneous nuclear ribonucleoprotein F	HNRNPF
	0.458395	0.126621	P52948	Nuclear pore complex protein Nup98-Nup96	NUP98
	0.417753	0.126338	P48147	Prolyl endopeptidase	PREP
	0.51066	0.126062	P67936	Tropomyosin alpha-4 chain	TPM4
	0.606527	0.125875	O43399	Tumor protein D54	TPD52L2
	0.659071	0.125586	P47755	F-actin-capping protein subunit alpha-2	CAPZA2
	1.41747	0.125341	Q9NYL9	Tropomodulin-3	TMOD3
	1.33779	0.12527	Q16881	Thioredoxin reductase 1, cytoplasmic	TXNRD1
	0.550873	0.125059	P06753	Tropomyosin alpha-3 chain	TPM3
	0.0781855	0.124969	O75400	Pre-mRNA-processing factor 40 homolog A	PRPF40A
	0.659606	0.123061	Q07021	Complement component 1 Q subcomponent-binding protein, mitochondrial	C1QBP
	1.03121	0.122471	O14979	Heterogeneous nuclear ribonucleoprotein D-like	HNRNPDL
	0.414788	0.122214	Q99805	Transmembrane 9 superfamily member 2	TM9SF2
	0.121215	0.122149	Q99715	Collagen alpha-1(XII) chain	COL12A1
	0.342103	0.121389	Q13347	Eukaryotic translation initiation factor 3 subunit I	EIF3I
	0.841165	0.121108	P38117	Electron transfer flavoprotein subunit beta	ETFB
	0.727533	0.11996	P43686	26S protease regulatory subunit 6B	PSMC4
	0.557107	0.119671	Q1KMD3	Heterogeneous nuclear ribonucleoprotein U-like protein 2	HNRNPUL2
	0.653747	0.119355	P21796	Voltage-dependent anion-selective channel protein 1	VDAC1
	0.660766	0.119199	Q92945	Far upstream element-binding protein 2	KHSRP
	0.583533	0.11919	Q9UMS4	Pre-mRNA-processing factor 19	PRPF19
	0.833983	0.118937	P29966	Myristoylated alanine-rich C-kinase substrate	MARCKS
	0.920641	0.117433	P13073	Cytochrome c oxidase subunit 4 isoform 1, mitochondrial	COX4I1
	0.258745	0.117304	P46778	60S ribosomal protein L21	RPL21
	0.775105	0.117282	P49458	Signal recognition particle 9 kDa protein	SRP9
	1.82372	0.116814	Q15149	Plectin	PLEC
	0.195617	0.115594	Q5SRE5	Nucleoporin NUP188 homolog	NUP188
	0.64799	0.115573	Q13185	Chromobox protein homolog 3	CBX3
	0.645369	0.115429	O75822	Eukaryotic translation initiation factor 3 subunit J	EIF3J
	0.548279	0.115162	P63241	Eukaryotic translation initiation factor 5A-1	EIF5A
	0.423003	0.114258	Q7L014	Probable ATP-dependent RNA helicase DDX46	DDX46
	0.729194	0.114147	Q14432	cGMP-inhibited 3,5-cyclic phosphodiesterase A	PDE3A
	0.176475	0.113937	O60216	Double-strand-break repair protein rad21 homolog	RAD21
	0.0924115	0.113417	Q9P2R3	Rabankyrin-5	ANKFY1
	0.302585	0.113385	Q9BV86	N-terminal Xaa-Pro-Lys N-methyltransferase 1	NTMT1
	1.02888	0.113194	P09651	Heterogeneous nuclear ribonucleoprotein A1	HNRNPA1
	0.178442	0.112887	Q5JVF3	PCI domain-containing protein 2	PCID2
	0.510791	0.112868	Q86U42	Polyadenylate-binding protein 2	PABPN1
	1.06834	0.112646	P14868	Aspartate--tRNA ligase, cytoplasmic	DARS
	0.493663	0.112559	Q16401	26S proteasome non-ATPase regulatory subunit 5	PSMD5
	1.27239	0.112516	P05783	Keratin, type I cytoskeletal 18	KRT18
	0.437439	0.112488	P56537	Eukaryotic translation initiation factor 6	EIF6
	0.752657	0.112027	Q9Y4L1	Hypoxia up-regulated protein 1	HYOU1
	0.998443	0.111729	P24539	ATP synthase F(0) complex subunit B1, mitochondrial	ATP5F1
	0.864089	0.11167	P35268	60S ribosomal protein L22	RPL22
	0.981705	0.111468	Q96AC1	Fermitin family homolog 2	FERMT2
	0.197996	0.111311	Q8IWS0	PHD finger protein 6	PHF6
	0.585599	0.110799	P61604	10 kDa heat shock protein, mitochondrial	HSPE1
	1.33106	0.110726	P60866	40S ribosomal protein S20	RPS20
	1.21551	0.109967	P23396	40S ribosomal protein S3	RPS3
	0.928979	0.109292	Q15417	Calponin-3	CNN3
	1.00505	0.108446	Q16629	Serine/arginine-rich splicing factor 7	SRSF7
	0.372773	0.108374	P84090	Enhancer of rudimentary homolog	ERH
	0.639967	0.108041	P31153	S-adenosylmethionine synthase isoform type-2	MAT2A
	0.475694	0.107594	Q9Y277	Voltage-dependent anion-selective channel protein 3	VDAC3
	0.286342	0.107496	Q13310	Polyadenylate-binding protein 4	PABPC4
	1.17407	0.107398	Q9Y2B0	Protein canopy homolog 2	CNPY2
	0.285606	0.106601	O43396	Thioredoxin-like protein 1	TXNL1
	1.52168	0.106425	P11142	Heat shock cognate 71 kDa protein	HSPA8
	0.343187	0.105267	O95817	BAG family molecular chaperone regulator 3	BAG3
	0.773867	0.104815	Q07666	KH domain-containing, RNA-binding, signal transduction-associated protein 1	KHDRBS1
	0.43387	0.104764	Q14498	RNA-binding protein 39	RBM39
	0.248517	0.104487	O15145	Actin-related protein 2/3 complex subunit 3	ARPC3
	0.579981	0.10443	P05387	60S acidic ribosomal protein P2	RPLP2
	0.45101	0.103679	Q00688	Peptidyl-prolyl cis-trans isomerase FKBP3	FKBP3
	0.141366	0.103659	P05067	Amyloid beta A4 protein	APP
	0.715115	0.101425	P30040	Endoplasmic reticulum resident protein 29	ERP29
	0.273895	0.101423	P06454	Prothymosin alpha	PTMA
	0.416236	0.101066	P61201	COP9 signalosome complex subunit 2	COPS2
	0.190584	0.100951	P62424	60S ribosomal protein L7a	RPL7A
	0.806339	0.0999851	P36542	ATP synthase subunit gamma, mitochondrial	ATP5C1
	0.441025	0.0996747	Q02818	Nucleobindin-1	NUCB1
	0.537597	0.0991507	P51991	Heterogeneous nuclear ribonucleoprotein A3	HNRNPA3
	0.38715	0.0985842	P99999	Cytochrome c	CYCS
	0.380398	0.0981588	P78417	Glutathione S-transferase omega-1	GSTO1
	0.578426	0.0973797	O95831	Apoptosis-inducing factor 1, mitochondrial	AIFM1
	0.757045	0.0966702	P30048	Thioredoxin-dependent peroxide reductase, mitochondrial	PRDX3
	0.452416	0.0962772	O15212	Prefoldin subunit 6	PFDN6
	0.914978	0.0959916	Q9HB71	Calcyclin-binding protein	CACYBP
	0.739223	0.0956545	Q15233	Non-POU domain-containing octamer-binding protein	NONO
	0.773596	0.0946245	P55060	Exportin-2	CSE1L
	0.378711	0.0942559	Q9GZL7	Ribosome biogenesis protein WDR12	WDR12
	0.876717	0.0942149	Q99832	T-complex protein 1 subunit eta	CCT7
	0.521855	0.0933018	Q9UJZ1	Stomatin-like protein 2, mitochondrial	STOML2
	0.392499	0.0923877	Q6UB35	Monofunctional C1-tetrahydrofolate synthase, mitochondrial	MTHFD1L
	0.421123	0.0918412	Q99613	Eukaryotic translation initiation factor 3 subunit C	EIF3C
	1.63346	0.0917578	P46940	Ras GTPase-activating-like protein IQGAP1	IQGAP1
	0.59636	0.0912333	P60981	Destrin	DSTN
	0.235297	0.0912185	Q6NVY1	3-hydroxyisobutyryl-CoA hydrolase, mitochondrial	HIBCH
	0.704363	0.0900178	P00505	Aspartate aminotransferase, mitochondrial	GOT2
	0.642719	0.0896912	P35606	Coatomer subunit beta	COPB2
	0.833842	0.0892692	Q15393	Splicing factor 3B subunit 3	SF3B3
	0.271928	0.0890923	Q9UGI8	Testin	TES
	0.865657	0.0889945	Q14157	Ubiquitin-associated protein 2-like	UBAP2L
	0.767548	0.0883522	P00441	Superoxide dismutase [Cu-Zn]	SOD1
	0.298147	0.0882998	E9PAV3	Nascent polypeptide-associated complex subunit alpha, muscle-specific form	NACA
	0.677088	0.0882168	P12956	X-ray repair cross-complementing protein 6	XRCC6
	0.167232	0.0879102	Q9HDC9	Adipocyte plasma membrane-associated protein	APMAP
	0.496423	0.0878716	O75396	Vesicle-trafficking protein SEC22b	SEC22B
	1.06988	0.0863514	P48643	T-complex protein 1 subunit epsilon	CCT5
	0.129723	0.0863028	O43432	Eukaryotic translation initiation factor 4 gamma 3	EIF4G3
	0.296432	0.0858192	P62854	40S ribosomal protein S26	RPS26
	0.73524	0.0852962	P61247	40S ribosomal protein S3a	RPS3A
	0.634073	0.0848694	O43852	Calumenin	CALU
	0.140996	0.0845952	O43768	Alpha-endosulfine	ENSA
	0.422639	0.0840015	Q6FI81	Anamorsin	CIAPIN1
	0.434467	0.0839219	Q9BQ67	Glutamate-rich WD repeat-containing protein 1	GRWD1
	0.341972	0.0837455	P15559	NAD(P)H dehydrogenase [quinone] 1	NQO1
	0.111182	0.0832329	Q9UMY1	Nucleolar protein 7	NOL7
	0.830068	0.0830855	P31947	14-3-3 protein sigma	SFN
	0.773764	0.083055	Q13283	Ras GTPase-activating protein-binding protein 1	G3BP1
	0.674862	0.0808492	Q15369	Transcription elongation factor B polypeptide 1	TCEB1
	0.554205	0.0804796	Q9BWF3	RNA-binding protein 4	RBM4
	0.0813679	0.0798745	P42892	Endothelin-converting enzyme 1	ECE1
	0.180631	0.0795894	Q9HC38	Glyoxalase domain-containing protein 4	GLOD4
	0.465593	0.0794721	P05141	ADP/ATP translocase 2	SLC25A5
	1.23008	0.0786724	P08238	Heat shock protein HSP 90-beta	HSP90AB1
	0.818833	0.0785437	P50991	T-complex protein 1 subunit delta	CCT4
	0.565569	0.078393	P13489	Ribonuclease inhibitor	RNH1
	0.419356	0.0783081	Q12906	Interleukin enhancer-binding factor 3	ILF3
	0.659016	0.0781898	P07910	Heterogeneous nuclear ribonucleoproteins C1/C2	HNRNPC
	0.503286	0.0776477	P60953	Cell division control protein 42 homolog	CDC42
	0.301829	0.0773258	Q99623	Prohibitin-2	PHB2
	0.335995	0.0772667	P61586	Transforming protein RhoA	RHOA
	0.150635	0.0766716	Q9NYU2	UDP-glucose:glycoprotein glucosyltransferase 1	UGGT1
	0.177997	0.0765386	Q9NZB2	Constitutive coactivator of PPAR-gamma-like protein 1	FAM120A
	0.907575	0.0757895	P38646	Stress-70 protein, mitochondrial	HSPA9
	0.972969	0.0757136	Q92841	Probable ATP-dependent RNA helicase DDX17	DDX17
	0.361684	0.0756888	P53999	Activated RNA polymerase II transcriptional coactivator p15	SUB1
	0.586852	0.075161	Q08945	FACT complex subunit SSRP1	SSRP1
	0.115028	0.0750756	P26358	DNA (cytosine-5)-methyltransferase 1	DNMT1
	0.10933	0.0749784	P61254	60S ribosomal protein L26	RPL26
	0.363398	0.0746927	P62829	60S ribosomal protein L23	RPL23
	0.367162	0.0738482	P62269	40S ribosomal protein S18	RPS18
	0.200895	0.0721312	P62750	60S ribosomal protein L23a	RPL23A
	0.226635	0.0721183	O43765	Small glutamine-rich tetratricopeptide repeat-containing protein alpha	SGTA
	0.052408	0.0720983	Q14118	Dystroglycan	DAG1
	0.285861	0.0720329	P30050	60S ribosomal protein L12	RPL12
	0.679966	0.0717678	P46060	Ran GTPase-activating protein 1	RANGAP1
	0.682318	0.0715809	P31948	Stress-induced-phosphoprotein 1	STIP1
	0.437012	0.0713363	P61088	Ubiquitin-conjugating enzyme E2 N	UBE2N
	0.210252	0.0712695	Q92804	TATA-binding protein-associated factor 2N	TAF15
	0.622462	0.0712104	P05198	Eukaryotic translation initiation factor 2 subunit 1	EIF2S1
	0.371596	0.0709901	Q16851	UTP--glucose-1-phosphate uridylyltransferase	UGP2
	0.373123	0.0708914	P11766	Alcohol dehydrogenase class-3	ADH5
	0.247239	0.0699944	P61513	60S ribosomal protein L37a	RPL37A
	0.199998	0.0696354	Q9UJU6	Drebrin-like protein	DBNL
	0.550051	0.0674982	Q93052	Lipoma-preferred partner	LPP
	0.253187	0.0673666	Q9BRA2	Thioredoxin domain-containing protein 17	TXNDC17
	0.459804	0.0673456	P26368	Splicing factor U2AF 65 kDa subunit	U2AF2
	0.428033	0.0667782	Q15459	Splicing factor 3A subunit 1	SF3A1
	0.298795	0.0660257	P62263	40S ribosomal protein S14	RPS14
	0.296542	0.0658741	P51148	Ras-related protein Rab-5C	RAB5C
	1.15343	0.0658278	P31939	Bifunctional purine biosynthesis protein PURH	ATIC
	0.216499	0.065546	Q9HB07	UPF0160 protein MYG1, mitochondrial	C12orf10
	0.594478	0.065434	P26038	Moesin	MSN
	0.398525	0.0636458	P43243	Matrin-3	MATR3
	1.24964	0.0635891	P07237	Protein disulfide-isomerase	P4HB
	0.398915	0.0628371	O43809	Cleavage and polyadenylation specificity factor subunit 5	NUDT21
	0.576559	0.0626941	Q04637	Eukaryotic translation initiation factor 4 gamma 1	EIF4G1
	1.0439	0.062479	P78371	T-complex protein 1 subunit beta	CCT2
	0.250923	0.06247	Q9UHV9	Prefoldin subunit 2	PFDN2
	0.212102	0.0610456	Q12904	Aminoacyl tRNA synthase complex-interacting multifunctional protein 1	AIMP1
	0.38558	0.0608034	Q9Y617	Phosphoserine aminotransferase	PSAT1
	0.0437505	0.0606036	P07996	Thrombospondin-1	THBS1
	0.0766949	0.0597057	O95239	Chromosome-associated kinesin KIF4A	KIF4A
	0.324559	0.0594649	Q9BXP5	Serrate RNA effector molecule homolog	SRRT
	0.279263	0.0590129	P60891	Ribose-phosphate pyrophosphokinase 1	PRPS1
	0.314927	0.0568314	Q14692	Ribosome biogenesis protein BMS1 homolog	BMS1
	0.352047	0.0564618	O60506	Heterogeneous nuclear ribonucleoprotein Q	SYNCRIP
	0.142452	0.0557194	P30626	Sorcin	SRI
	0.969814	0.0556808	P17844	Probable ATP-dependent RNA helicase DDX5	DDX5
	0.518595	0.0554943	P23246	Splicing factor, proline- and glutamine-rich	SFPQ
	0.259181	0.0547609	Q9NVA2	Septin-11	44450
	0.747564	0.0547094	Q9Y490	Talin-1	TLN1
	0.2396	0.0545936	P61160	Actin-related protein 2	ACTR2
	0.373629	0.0543327	P63244	Guanine nucleotide-binding protein subunit beta-2-like 1	GNB2L1
	0.289589	0.0540848	P45974	Ubiquitin carboxyl-terminal hydrolase 5	USP5
	0.154272	0.0537491	O75531	Barrier-to-autointegration factor	BANF1
	0.342948	0.0537257	P37837	Transaldolase	TALDO1
	0.377254	0.0535011	Q16181	Septin-7	44446
	0.165339	0.053257	P49591	Serine--tRNA ligase, cytoplasmic	SARS
	0.23818	0.05299	P63279	SUMO-conjugating enzyme UBC9	UBE2I
	0.144602	0.0524392	P35613	Basigin	BSG
	0.595844	0.0514793	P33176	Kinesin-1 heavy chain	KIF5B
	0.279081	0.0511608	Q04760	Lactoylglutathione lyase	GLO1
	0.619665	0.051146	Q14204	Cytoplasmic dynein 1 heavy chain 1	DYNC1H1
	0.297066	0.0508132	P17987	T-complex protein 1 subunit alpha	TCP1
	0.339447	0.0503998	Q9Y266	Nuclear migration protein nudC	NUDC
	0.130023	0.0503778	P18077	60S ribosomal protein L35a	RPL35A
	0.281751	0.0500536	Q15691	Microtubule-associated protein RP/EB family member 1	MAPRE1
	0.296278	0.0496817	O00764	Pyridoxal kinase	PDXK
	0.200082	0.0495982	P62910	60S ribosomal protein L32	RPL32
	0.221533	0.0494618	Q99436	Proteasome subunit beta type-7	PSMB7
	0.168136	0.0493288	P00491	Purine nucleoside phosphorylase	PNP
	0.217026	0.0490222	P52292	Importin subunit alpha-1	KPNA2
	0.195731	0.0481539	P08133	Annexin A6	ANXA6
	0.376967	0.0481205	Q00839	Heterogeneous nuclear ribonucleoprotein U	HNRNPU
	0.194587	0.04807	P46777	60S ribosomal protein L5	RPL5
	0.29964	0.0478764	P11940	Polyadenylate-binding protein 1	PABPC1
	0.375852	0.0474715	Q9UKK9	ADP-sugar pyrophosphatase	NUDT5
	0.12994	0.046936	Q14677	Clathrin interactor 1	CLINT1
	0.214349	0.0465298	O75694	Nuclear pore complex protein Nup155	NUP155
	0.0789278	0.0461326	P11717	Cation-independent mannose-6-phosphate receptor	IGF2R
	0.503694	0.046021	P31930	Cytochrome b-c1 complex subunit 1, mitochondrial	UQCRC1
	0.326613	0.045445	O60664	Perilipin-3	PLIN3
	0.191824	0.0450125	P42166	Lamina-associated polypeptide 2, isoform alpha	TMPO
	0.835889	0.0447407	P04075	Fructose-bisphosphate aldolase A	ALDOA
	0.643109	0.0432959	Q14697	Neutral alpha-glucosidase AB	GANAB
	0.17267	0.0421944	O95747	Serine/threonine-protein kinase OSR1	OXSR1
	0.180422	0.0418305	P62495	Eukaryotic peptide chain release factor subunit 1	ETF1
	0.150727	0.0410223	P05455	Lupus La protein	SSB
	0.283406	0.0405512	P48507	Glutamate--cysteine ligase regulatory subunit	GCLM
	0.495303	0.0404396	P54577	Tyrosine--tRNA ligase, cytoplasmic	YARS
	0.157252	0.0392456	P26640	Valine--tRNA ligase	VARS
	0.0709786	0.0388851	Q9UPQ0	LIM and calponin homology domains-containing protein 1	LIMCH1
	0.370224	0.0387368	Q9UQ80	Proliferation-associated protein 2G4	PA2G4
	0.283271	0.0380387	O00231	26S proteasome non-ATPase regulatory subunit 11	PSMD11
	0.162467	0.037612	P28072	Proteasome subunit beta type-6	PSMB6
	0.263183	0.037333	P09496	Clathrin light chain A	CLTA
	0.183725	0.0371332	Q02218	2-oxoglutarate dehydrogenase, mitochondrial	OGDH
	0.246871	0.0365286	P54578	Ubiquitin carboxyl-terminal hydrolase 14	USP14
	0.0647212	0.0356951	P57088	Transmembrane protein 33	TMEM33
	0.11198	0.0354218	Q99873	Protein arginine N-methyltransferase 1	PRMT1
	0.261744	0.0353899	P22626	Heterogeneous nuclear ribonucleoproteins A2/B1	HNRNPA2B1
	0.258534	0.0351772	P50502	Hsc70-interacting protein	ST13
	0.246708	0.034049	Q15365	Poly(rC)-binding protein 1	PCBP1
	0.129701	0.0340252	P62306	Small nuclear ribonucleoprotein F	SNRPF
	0.309599	0.0336161	P62873	Guanine nucleotide-binding protein G(I)/G(S)/G(T) subunit beta-1	GNB1
	0.0776792	0.0327702	Q9UKX7	Nuclear pore complex protein Nup50	NUP50
	0.108564	0.0325236	P49915	GMP synthase [glutamine-hydrolyzing]	GMPS
	0.049272	0.0313134	P31937	3-hydroxyisobutyrate dehydrogenase, mitochondrial	HIBADH
	0.185689	0.0312271	P61158	Actin-related protein 3	ACTR3
	0.0874396	0.031117	P50583	Bis(5-nucleosyl)-tetraphosphatase [asymmetrical]	NUDT2
	0.0817099	0.0306282	P61019	Ras-related protein Rab-2A	RAB2A
	0.0353372	0.0296178	P50914	60S ribosomal protein L14	RPL14
	0.161332	0.0292115	Q9Y230	RuvB-like 2	RUVBL2
	0.0597534	0.0289674	P35222	Catenin beta-1	CTNNB1
	0.0540618	0.0286627	Q8WWI1	LIM domain only protein 7	LMO7
	0.0867049	0.0282712	O75436	Vacuolar protein sorting-associated protein 26A	VPS26A
	0.101194	0.0282397	P62701	40S ribosomal protein S4, X isoform	RPS4X
	0.281268	0.0281839	P49368	T-complex protein 1 subunit gamma	CCT3
	0.190446	0.0280843	Q9H9B4	Sideroflexin-1	SFXN1
	0.131829	0.0278001	Q99798	Aconitate hydratase, mitochondrial	ACO2
	0.190908	0.0277591	Q9Y3F4	Serine-threonine kinase receptor-associated protein	STRAP
	0.287375	0.0274496	P25705	ATP synthase subunit alpha, mitochondrial	ATP5A1
	0.0655453	0.0271344	P82979	SAP domain-containing ribonucleoprotein	SARNP
	0.0643712	0.0263419	Q5SSJ5	Heterochromatin protein 1-binding protein 3	HP1BP3
	0.0723063	0.0259533	P20290	Transcription factor BTF3	BTF3
	0.273116	0.0258455	P55072	Transitional endoplasmic reticulum ATPase	VCP
	0.136225	0.0256977	P52272	Heterogeneous nuclear ribonucleoprotein M	HNRNPM
	0.0642684	0.0256457	Q27J81	Inverted formin-2	INF2
	0.0878037	0.0250263	P18621	60S ribosomal protein L17	RPL17
	0.157918	0.0245962	P12270	Nucleoprotein TPR	TPR
	0.316265	0.0237389	P26639	Threonine--tRNA ligase, cytoplasmic	TARS
	0.0801405	0.0232491	P09661	U2 small nuclear ribonucleoprotein A	SNRPA1
	0.195158	0.0225763	P07814	Bifunctional glutamate/proline--tRNA ligase	EPRS
	0.124274	0.0220122	O76003	Glutaredoxin-3	GLRX3
	0.248641	0.0207038	P40227	T-complex protein 1 subunit zeta	CCT6A
	0.17559	0.0204101	P18754	Regulator of chromosome condensation	RCC1
	0.0511441	0.0202022	P13987	CD59 glycoprotein	CD59
	0.171994	0.0197768	P40926	Malate dehydrogenase, mitochondrial	MDH2
	0.116455	0.0195036	P62826	GTP-binding nuclear protein Ran	RAN
	0.0215868	0.0194273	Q9NQG5	Regulation of nuclear pre-mRNA domain-containing protein 1B	RPRD1B
	0.0669298	0.0194111	P25398	40S ribosomal protein S12	RPS12
	0.0728168	0.0186853	P62316	Small nuclear ribonucleoprotein Sm D2	SNRPD2
	0.0104114	0.0186577	O94906	Pre-mRNA-processing factor 6	PRPF6
	0.195735	0.0183601	P10809	60 kDa heat shock protein, mitochondrial	HSPD1
	0.0556508	0.0176983	Q96RP9	Elongation factor G, mitochondrial	GFM1
	0.0827585	0.0172615	Q08211	ATP-dependent RNA helicase A	DHX9
	0.0855601	0.0171437	P25789	Proteasome subunit alpha type-4	PSMA4
	0.0396732	0.0164933	P40763	Signal transducer and activator of transcription 3	STAT3
	0.0945764	0.0160236	O43390	Heterogeneous nuclear ribonucleoprotein R	HNRNPR
	0.105884	0.0154715	Q09666	Neuroblast differentiation-associated protein AHNAK	AHNAK
	0.0236871	0.0148311	Q07020	60S ribosomal protein L18	RPL18
	0.101795	0.0144625	Q96FW1	Ubiquitin thioesterase OTUB1	OTUB1
	0.078313	0.0137553	Q99439	Calponin-2	CNN2
	0.0308599	0.0137196	P08574	Cytochrome c1, heme protein, mitochondrial	CYC1
	0.0662786	0.0121956	P00558	Phosphoglycerate kinase 1	PGK1
	0.0212714	0.0114822	P30419	Glycylpeptide N-tetradecanoyltransferase 1	NMT1
	0.127413	0.0107813	P54136	Arginine--tRNA ligase, cytoplasmic	RARS
	0.00750762	0.0104332	P30533	Alpha-2-macroglobulin receptor-associated protein	LRPAP1
	0.122892	0.0104275	Q13148	TAR DNA-binding protein 43	TARDBP
	0.0375446	0.00993824	Q9NZ01	Very-long-chain enoyl-CoA reductase	TECR
	0.0212531	0.00965595	Q58FF8	Putative heat shock protein HSP 90-beta 2	HSP90AB2P
	0.033174	0.00951433	Q12905	Interleukin enhancer-binding factor 2	ILF2
	0.0356122	0.00923681	P49588	Alanine--tRNA ligase, cytoplasmic	AARS
	0.027099	0.00860023	P48637	Glutathione synthetase	GSS
	0.0554986	0.00832129	P40925	Malate dehydrogenase, cytoplasmic	MDH1
	0.0344423	0.0079174	P39687	Acidic leucine-rich nuclear phosphoprotein 32 family member A	ANP32A
	0.0295019	0.0078001	Q12874	Splicing factor 3A subunit 3	SF3A3
	0.0157701	0.00759125	Q9NTJ3	Structural maintenance of chromosomes protein 4	SMC4
	0.0136945	0.00758791	P35052	Glypican-1	GPC1
	0.022502	0.00520515	P46821	Microtubule-associated protein 1B	MAP1B
	0.0104606	0.00493908	P46779	60S ribosomal protein L28	RPL28
	0.0265073	0.00467777	P60174	Triosephosphate isomerase	TPI1
	0.0138794	0.00459528	Q9NYF8	Bcl-2-associated transcription factor 1	BCLAF1
	0.0301739	0.00447941	P10599	Thioredoxin	TXN
	0.020775	0.00364542	Q9GZT3	SRA stem-loop-interacting RNA-binding protein, mitochondrial	SLIRP
	0.00704647	0.00356293	P61956	Small ubiquitin-related modifier 2	SUMO2
	0.0334635	0.0031333	O14737	Programmed cell death protein 5	PDCD5
	0.0125717	0.00259447	P17655	Calpain-2 catalytic subunit	CAPN2
	0.0072326	0.00233889	Q99460	26S proteasome non-ATPase regulatory subunit 1	PSMD1
	0.0030207	0.00176096	P62308	Small nuclear ribonucleoprotein G	SNRPG
	0.005339	0.00160933	Q9UHD8	Septin-9	44448
	0.0021985	0.000985146	P40429	60S ribosomal protein L13a	RPL13A
	0.00541459	0.000852585	P13010	X-ray repair cross-complementing protein 5	XRCC5
	0.002387	0.000657558	Q10471	Polypeptide N-acetylgalactosaminyltransferase 2	GALNT2
	0.000544986	0.000569344	Q9UQE7	Structural maintenance of chromosomes protein 3	SMC3
	0.000622234	0.000165939	P20700	Lamin-B1	LMNB1
	0.000837517	-0.000498295	Q9BQE3	Tubulin alpha-1C chain	TUBA1C
	0.00364353	-0.000572681	P02786	Transferrin receptor protein 1	TFRC
	0.00479404	-0.000752449	P19338	Nucleolin	NCL
	0.00271868	-0.00115728	Q92896	Golgi apparatus protein 1	GLG1
	0.00482173	-0.00190687	Q9BQA1	Methylosome protein 50	WDR77
	0.00596872	-0.00250959	P31949	Protein S100-A11	S100A11
	0.0155986	-0.0030508	P00492	Hypoxanthine-guanine phosphoribosyltransferase	HPRT1
	0.0211026	-0.00443125	Q00341	Vigilin	HDLBP
	0.0210035	-0.00495386	P49736	DNA replication licensing factor MCM2	MCM2
	0.0192575	-0.00584459	O75390	Citrate synthase, mitochondrial	CS
	0.0907264	-0.00587416	P12277	Creatine kinase B-type	CKB
	0.0430569	-0.0061779	P09622	Dihydrolipoyl dehydrogenase, mitochondrial	DLD
	0.0187321	-0.0070405	P78344	Eukaryotic translation initiation factor 4 gamma 2	EIF4G2
	0.0140573	-0.00713921	P36578	60S ribosomal protein L4	RPL4
	0.0368841	-0.00783253	P53618	Coatomer subunit beta	COPB1
	0.017861	-0.00964689	P47813	Eukaryotic translation initiation factor 1A, X-chromosomal	EIF1AX
	0.0285446	-0.010735	P62277	40S ribosomal protein S13	RPS13
	0.0374598	-0.0112686	Q9HAV7	GrpE protein homolog 1, mitochondrial	GRPEL1
	0.0844741	-0.0123177	P06733	Alpha-enolase	ENO1
	0.0800766	-0.0125279	Q01105	Protein SET	SET
	0.0351659	-0.0136719	Q9Y6C9	Mitochondrial carrier homolog 2	MTCH2
	0.0389365	-0.0148244	P47985	Cytochrome b-c1 complex subunit Rieske, mitochondrial	UQCRFS1
	0.0564808	-0.0155883	P07954	Fumarate hydratase, mitochondrial	FH
	0.0441404	-0.0172663	P63162	Small nuclear ribonucleoprotein-associated protein N	SNRPN
	0.0742124	-0.0173712	P61221	ATP-binding cassette sub-family E member 1	ABCE1
	0.163591	-0.0179329	Q92973	Transportin-1	TNPO1
	0.0184833	-0.018868	Q63ZY3	KN motif and ankyrin repeat domain-containing protein 2	KANK2
	0.0140689	-0.0188756	P11047	Laminin subunit gamma-1	LAMC1
	0.190246	-0.0190887	P22314	Ubiquitin-like modifier-activating enzyme 1	UBA1
	0.201265	-0.0192127	P62191	26S protease regulatory subunit 4	PSMC1
	0.0411911	-0.0197897	Q9H3K6	BolA-like protein 2	BOLA2
	0.130886	-0.0198064	Q12931	Heat shock protein 75 kDa, mitochondrial	TRAP1
	0.0236637	-0.0198503	P62987	Ubiquitin-60S ribosomal protein L40	UBA52
	0.01675	-0.0204525	O43592	Exportin-T	XPOT
	0.0370047	-0.0206833	P20908	Collagen alpha-1(V) chain	COL5A1
	0.203143	-0.0212436	Q14152	Eukaryotic translation initiation factor 3 subunit A	EIF3A
	0.0432688	-0.0213561	P15374	Ubiquitin carboxyl-terminal hydrolase isozyme L3	UCHL3
	0.0747825	-0.0213618	Q04917	14-3-3 protein eta	YWHAH
	0.157854	-0.0219278	P41252	Isoleucine--tRNA ligase, cytoplasmic	IARS
	0.0768974	-0.0229778	P15121	Aldose reductase	AKR1B1
	0.0196648	-0.0230031	Q9NXH9	tRNA (guanine(26)-N(2))-dimethyltransferase	TRMT1
	0.0468959	-0.0234542	Q99829	Copine-1	CPNE1
	0.0430369	-0.0239167	Q9BRG1	Vacuolar protein-sorting-associated protein 25	VPS25
	0.0699609	-0.0240359	O43813	LanC-like protein 1	LANCL1
	0.10172	-0.0240536	P24534	Elongation factor 1-beta	EEF1B2
	0.0790109	-0.0249395	Q9Y383	Putative RNA-binding protein Luc7-like 2	LUC7L2
	0.0141497	-0.0254421	Q9UMY4	Sorting nexin-12	SNX12
	0.117267	-0.0256896	O75874	Isocitrate dehydrogenase [NADP] cytoplasmic	IDH1
	0.0582107	-0.0262175	O00487	26S proteasome non-ATPase regulatory subunit 14	PSMD14
	0.161565	-0.0272899	P13693	Translationally-controlled tumor protein	TPT1
	0.134752	-0.0274611	P07737	Profilin-1	PFN1
	0.112042	-0.0276461	P61289	Proteasome activator complex subunit 3	PSME3
	0.119903	-0.0283098	Q15645	Pachytene checkpoint protein 2 homolog	TRIP13
	0.0584794	-0.0284605	P06703	Protein S100-A6	S100A6
	0.395993	-0.0293446	P37802	Transgelin-2	TAGLN2
	0.151246	-0.0305386	Q14166	Tubulin--tyrosine ligase-like protein 12	TTLL12
	0.125767	-0.0316157	Q14019	Coactosin-like protein	COTL1
	0.142828	-0.0319867	P38159	RNA-binding motif protein, X chromosome	RBMX
	0.013487	-0.0322461	Q9UMX0	Ubiquilin-1	UBQLN1
	0.286077	-0.0325255	Q16891	MICOS complex subunit MIC60	IMMT
	0.137588	-0.0326777	P12004	Proliferating cell nuclear antigen	PCNA
	0.372103	-0.0330267	P62258	14-3-3 protein epsilon	YWHAE
	0.0907984	-0.0331545	P46781	40S ribosomal protein S9	RPS9
	0.176435	-0.0333762	P27708	CAD protein	CAD
	0.259354	-0.0353003	P26599	Polypyrimidine tract-binding protein 1	PTBP1
	0.199446	-0.035871	O00303	Eukaryotic translation initiation factor 3 subunit F	EIF3F
	0.12407	-0.0362463	P27635	60S ribosomal protein L10	RPL10
	0.237318	-0.0362511	Q13200	26S proteasome non-ATPase regulatory subunit 2	PSMD2
	0.169919	-0.0363388	P15880	40S ribosomal protein S2	RPS2
	0.246485	-0.0369201	P04843	Dolichyl-diphosphooligosaccharide--protein glycosyltransferase subunit 1	RPN1
	0.113609	-0.0376635	Q8WWM7	Ataxin-2-like protein	ATXN2L
	0.146147	-0.0379291	P07108	Acyl-CoA-binding protein	DBI
	0.128932	-0.0380445	Q09028	Histone-binding protein RBBP4	RBBP4
	0.077393	-0.0381536	P12081	Histidine--tRNA ligase, cytoplasmic	HARS
	0.311019	-0.0387688	P06576	ATP synthase subunit beta, mitochondrial	ATP5B
	0.260379	-0.0389576	P11586	C-1-tetrahydrofolate synthase, cytoplasmic	MTHFD1
	0.20456	-0.0398178	O75947	ATP synthase subunit d, mitochondrial	ATP5H
	0.0707135	-0.0400567	O95361	Tripartite motif-containing protein 16	TRIM16
	0.210624	-0.0407052	P27348	14-3-3 protein theta	YWHAQ
	0.119038	-0.0411544	O00232	26S proteasome non-ATPase regulatory subunit 12	PSMD12
	0.106071	-0.0412488	P11310	Medium-chain specific acyl-CoA dehydrogenase, mitochondrial	ACADM
	0.12463	-0.0412836	P14324	Farnesyl pyrophosphate synthase	FDPS
	0.182499	-0.0421071	P55735	Protein SEC13 homolog	SEC13
	0.0820159	-0.0421286	Q9H773	dCTP pyrophosphatase 1	DCTPP1
	0.168893	-0.042531	Q9UBE0	SUMO-activating enzyme subunit 1	SAE1
	0.158235	-0.0433168	O00429	Dynamin-1-like protein	DNM1L
	0.200586	-0.0439005	P60842	Eukaryotic initiation factor 4A-I	EIF4A1
	0.163871	-0.0445642	P23526	Adenosylhomocysteinase	AHCY
	0.421045	-0.0454783	P35232	Prohibitin	PHB
	0.246659	-0.0464177	P09960	Leukotriene A-4 hydrolase	LTA4H
	0.172711	-0.0467677	Q15717	ELAV-like protein 1	ELAVL1
	0.289857	-0.0467772	O14929	Histone acetyltransferase type B catalytic subunit	HAT1
	0.0850139	-0.0477347	Q3ZCQ8	Mitochondrial import inner membrane translocase subunit TIM50	TIMM50
	0.206964	-0.0477595	P11177	Pyruvate dehydrogenase E1 component subunit beta, mitochondrial	PDHB
	0.0244925	-0.0479631	P82930	28S ribosomal protein S34, mitochondrial	MRPS34
	0.202195	-0.0480733	P14550	Alcohol dehydrogenase [NADP(+)]	AKR1A1
	0.167808	-0.0495086	P53634	Dipeptidyl peptidase 1	CTSC
	0.776605	-0.0495143	P05388	60S acidic ribosomal protein P0	RPLP0
	0.230904	-0.0496216	Q9NS69	Mitochondrial import receptor subunit TOM22 homolog	TOMM22
	0.157046	-0.0501423	P23193	Transcription elongation factor A protein 1	TCEA1
	0.318422	-0.051219	P07099	Epoxide hydrolase 1	EPHX1
	0.430007	-0.05126	P13639	Elongation factor 2	EEF2
	0.294309	-0.0514383	P09211	Glutathione S-transferase P	GSTP1
	0.64427	-0.0515313	Q14103	Heterogeneous nuclear ribonucleoprotein D0	HNRNPD
	0.114248	-0.0523977	O43615	Mitochondrial import inner membrane translocase subunit TIM44	TIMM44
	0.107642	-0.0529332	P62314	Small nuclear ribonucleoprotein Sm D1	SNRPD1
	0.196086	-0.0541101	P15531	Nucleoside diphosphate kinase A	NME1
	0.152341	-0.0541329	P46063	ATP-dependent DNA helicase Q1	RECQL
	0.481999	-0.054224	Q00610	Clathrin heavy chain 1	CLTC
	0.516841	-0.0547485	O75340	Programmed cell death protein 6	PDCD6
	0.23687	-0.0548644	Q99497	Protein deglycase DJ-1	PARK7
	0.324881	-0.0551386	O15371	Eukaryotic translation initiation factor 3 subunit D	EIF3D
	0.334331	-0.0552344	P56192	Methionine--tRNA ligase, cytoplasmic	MARS
	0.18943	-0.0554461	O75475	PC4 and SFRS1-interacting protein	PSIP1
	0.733191	-0.0554495	P50395	Rab GDP dissociation inhibitor beta	GDI2
	0.248523	-0.0561585	P54886	Delta-1-pyrroline-5-carboxylate synthase	ALDH18A1
	0.0788488	-0.0568361	P62805	Histone H4	HIST1H4A
	0.202963	-0.0570993	P27694	Replication protein A 70 kDa DNA-binding subunit	RPA1
	0.134758	-0.0573983	P84085	ADP-ribosylation factor 5	ARF5
	1.04427	-0.0574722	P61978	Heterogeneous nuclear ribonucleoprotein K	HNRNPK
	0.107791	-0.0578403	O00159	Unconventional myosin-Ic	MYO1C
	0.281129	-0.0579782	P51858	Hepatoma-derived growth factor	HDGF
	0.419925	-0.0588436	P14618	Pyruvate kinase PKM	PKM
	0.722283	-0.0596046	P55786	Puromycin-sensitive aminopeptidase	NPEPPS
	0.657635	-0.0596418	P30041	Peroxiredoxin-6	PRDX6
	0.339299	-0.0600662	Q13838	Spliceosome RNA helicase DDX39B	DDX39B
	0.352131	-0.0602808	P47712	Cytosolic phospholipase A2	PLA2G4A
	0.392681	-0.0613918	P58546	Myotrophin	MTPN
	0.591729	-0.0618763	P08865	40S ribosomal protein SA	RPSA
	0.0778434	-0.0626898	Q9NQR4	Omega-amidase NIT2	NIT2
	0.385138	-0.0636959	P49773	Histidine triad nucleotide-binding protein 1	HINT1
	0.529846	-0.0643334	O14744	Protein arginine N-methyltransferase 5	PRMT5
	0.19467	-0.0647407	O75533	Splicing factor 3B subunit 1	SF3B1
	0.774202	-0.0656981	O15067	Phosphoribosylformylglycinamidine synthase	PFAS
	0.175878	-0.0658507	Q9Y263	Phospholipase A-2-activating protein	PLAA
	0.443012	-0.0660715	P06744	Glucose-6-phosphate isomerase	GPI
	0.510973	-0.066093	Q14974	Importin subunit beta-1	KPNB1
	0.590056	-0.0662713	Q12849	G-rich sequence factor 1	GRSF1
	0.631891	-0.0671291	P63104	14-3-3 protein zeta/delta	YWHAZ
	0.892732	-0.068006	Q96QK1	Vacuolar protein sorting-associated protein 35	VPS35
	0.916563	-0.0681458	P31327	Carbamoyl-phosphate synthase [ammonia], mitochondrial	CPS1
	1.06176	-0.0682397	Q15029	116 kDa U5 small nuclear ribonucleoprotein component	EFTUD2
	0.482523	-0.0682487	P55809	Succinyl-CoA:3-ketoacid coenzyme A transferase 1, mitochondrial	OXCT1
	0.583166	-0.068779	Q16658	Fascin	FSCN1
	0.384132	-0.0687857	Q15056	Eukaryotic translation initiation factor 4H	EIF4H
	0.549629	-0.0689483	P34897	Serine hydroxymethyltransferase, mitochondrial	SHMT2
	0.309387	-0.0693507	P14174	Macrophage migration inhibitory factor	MIF
	0.408402	-0.0696507	P08559	Pyruvate dehydrogenase E1 component subunit alpha, somatic form, mitochondrial	PDHA1
	0.46072	-0.0698977	P32119	Peroxiredoxin-2	PRDX2
	0.901277	-0.0702848	P04406	Glyceraldehyde-3-phosphate dehydrogenase	GAPDH
	0.626738	-0.0703821	Q7KZF4	Staphylococcal nuclease domain-containing protein 1	SND1
	0.651429	-0.0712948	O43175	D-3-phosphoglycerate dehydrogenase	PHGDH
	0.616008	-0.0713887	P41250	Glycine--tRNA ligase	GARS
	0.156202	-0.0725188	O95816	BAG family molecular chaperone regulator 2	BAG2
	0.168251	-0.0728946	P42285	Superkiller viralicidic activity 2-like 2	SKIV2L2
	0.375247	-0.0729289	P27695	DNA-(apurinic or apyrimidinic site) lyase	APEX1
	0.353855	-0.0733557	O75439	Mitochondrial-processing peptidase subunit beta	PMPCB
	0.0994689	-0.0736122	Q9H4A4	Aminopeptidase B	RNPEP
	0.319675	-0.0737081	Q9UQ35	Serine/arginine repetitive matrix protein 2	SRRM2
	0.613089	-0.0737762	P29401	Transketolase	TKT
	0.159425	-0.0745163	Q9UKM9	RNA-binding protein Raly	RALY
	0.647516	-0.075902	Q9UBB4	Ataxin-10	ATXN10
	0.0537788	-0.076611	O60749	Sorting nexin-2	SNX2
	0.184302	-0.0767341	P62917	60S ribosomal protein L8	RPL8
	0.0802671	-0.0774179	Q71RC2	La-related protein 4	LARP4
	0.525389	-0.0786061	Q9P2J5	Leucine--tRNA ligase, cytoplasmic	LARS
	0.291596	-0.0793371	Q9UBQ7	Glyoxylate reductase/hydroxypyruvate reductase	GRHPR
	0.158089	-0.0793438	P24844	Myosin regulatory light polypeptide 9	MYL9
	0.145192	-0.0797462	P08237	ATP-dependent 6-phosphofructokinase, muscle type	PFKM
	0.725372	-0.0798678	P30086	Phosphatidylethanolamine-binding protein 1	PEBP1
	0.882044	-0.0798731	P53396	ATP-citrate synthase	ACLY
	0.501655	-0.079906	Q2TAY7	WD40 repeat-containing protein SMU1	SMU1
	0.684678	-0.0799108	P23588	Eukaryotic translation initiation factor 4B	EIF4B
	0.456842	-0.0802565	Q00325	Phosphate carrier protein, mitochondrial	SLC25A3
	0.225029	-0.0808034	Q92499	ATP-dependent RNA helicase DDX1	DDX1
	0.368058	-0.0817399	Q14914	Prostaglandin reductase 1	PTGR1
	0.259791	-0.0836039	Q92552	28S ribosomal protein S27, mitochondrial	MRPS27
	1.13658	-0.0838194	P55884	Eukaryotic translation initiation factor 3 subunit B	EIF3B
	0.624361	-0.084197	P08758	Annexin A5	ANXA5
	0.286425	-0.0846853	O95573	Long-chain-fatty-acid--CoA ligase 3	ACSL3
	0.242848	-0.0853581	Q96I99	Succinyl-CoA ligase [GDP-forming] subunit beta, mitochondrial	SUCLG2
	0.297477	-0.0859003	Q9NVI7	ATPase family AAA domain-containing protein 3A	ATAD3A
	0.411624	-0.0861778	Q00796	Sorbitol dehydrogenase	SORD
	0.304308	-0.086184	Q9UKV3	Apoptotic chromatin condensation inducer in the nucleus	ACIN1
	0.405901	-0.0868416	P14854	Cytochrome c oxidase subunit 6B1	COX6B1
	0.388898	-0.0869398	P84103	Serine/arginine-rich splicing factor 3	SRSF3
	0.278658	-0.0872316	Q15024	Exosome complex component RRP42	EXOSC7
	0.76133	-0.0882521	Q15008	26S proteasome non-ATPase regulatory subunit 6	PSMD6
	0.445233	-0.0885587	O15355	Protein phosphatase 1G	PPM1G
	0.657287	-0.0895591	Q15019	Septin-2	44441
	1.16174	-0.0896821	P46459	Vesicle-fusing ATPase	NSF
	0.0956809	-0.0905819	P78406	mRNA export factor	RAE1
	1.24706	-0.0906315	Q13813	Spectrin alpha chain, non-erythrocytic 1	SPTAN1
	0.213345	-0.0911665	P16401	Histone H1.5	HIST1H1B
	0.28684	-0.0919833	P54819	Adenylate kinase 2, mitochondrial	AK2
	0.436221	-0.0934615	P62244	40S ribosomal protein S15a	RPS15A
	0.984064	-0.0936012	P62937	Peptidyl-prolyl cis-trans isomerase A	PPIA
	0.272031	-0.0942597	P58107	Epiplakin	EPPK1
	0.252772	-0.0945063	Q16630	Cleavage and polyadenylation specificity factor subunit 6	CPSF6
	0.206658	-0.0954242	Q15363	Transmembrane emp24 domain-containing protein 2	TMED2
	0.296537	-0.0971851	P22307	Non-specific lipid-transfer protein	SCP2
	1.27728	-0.0971966	P22102	Trifunctional purine biosynthetic protein adenosine-3	GART
	0.367004	-0.0987239	P21266	Glutathione S-transferase Mu 3	GSTM3
	0.518542	-0.100863	Q96CT7	Coiled-coil domain-containing protein 124	CCDC124
	0.87865	-0.101223	Q14980	Nuclear mitotic apparatus protein 1	NUMA1
	1.08948	-0.101814	P62995	Transformer-2 protein homolog beta	TRA2B
	0.421628	-0.102358	P39023	60S ribosomal protein L3	RPL3
	0.13781	-0.102533	Q9NZM1	Myoferlin	MYOF
	0.933676	-0.102534	Q16555	Dihydropyrimidinase-related protein 2	DPYSL2
	0.590622	-0.102968	P52815	39S ribosomal protein L12, mitochondrial	MRPL12
	0.792805	-0.103271	P52209	6-phosphogluconate dehydrogenase, decarboxylating	PGD
	1.79193	-0.107435	P11413	Glucose-6-phosphate 1-dehydrogenase	G6PD
	0.077545	-0.108142	P46087	Probable 28S rRNA (cytosine(4447)-C(5))-methyltransferase	NOP2
	0.860814	-0.108702	Q13423	NAD(P) transhydrogenase, mitochondrial	NNT
	0.348924	-0.109089	Q08209	Serine/threonine-protein phosphatase 2B catalytic subunit alpha isoform	PPP3CA
	0.42848	-0.109626	P20810	Calpastatin	CAST
	0.348323	-0.110017	P18583	Protein SON	SON
	0.334274	-0.111809	O96019	Actin-like protein 6A	ACTL6A
	1.86729	-0.112372	P30566	Adenylosuccinate lyase	ADSL
	0.167843	-0.11247	Q96KP4	Cytosolic non-specific dipeptidase	CNDP2
	0.0723118	-0.112967	Q96GQ7	Probable ATP-dependent RNA helicase DDX27	DDX27
	1.17112	-0.113266	Q969X5	Endoplasmic reticulum-Golgi intermediate compartment protein 1	ERGIC1
	0.0785035	-0.113834	Q92743	Serine protease HTRA1	HTRA1
	0.462723	-0.114376	Q9Y265	RuvB-like 1	RUVBL1
	0.407282	-0.114839	Q13123	Protein Red	IK
	0.072995	-0.114927	P49903	Selenide, water dikinase 1	SEPHS1
	1.35257	-0.115795	O75643	U5 small nuclear ribonucleoprotein 200 kDa helicase	SNRNP200
	0.89777	-0.116392	P26641	Elongation factor 1-gamma	EEF1G
	0.457337	-0.116665	O14579	Coatomer subunit epsilon	COPE
	0.859016	-0.117429	P22234	Multifunctional protein ADE2	PAICS
	0.390089	-0.117504	P51571	Translocon-associated protein subunit delta	SSR4
	1.07072	-0.118066	P13804	Electron transfer flavoprotein subunit alpha, mitochondrial	ETFA
	0.704069	-0.118941	Q99714	3-hydroxyacyl-CoA dehydrogenase type-2	HSD17B10
	0.074698	-0.119223	Q9P2R7	Succinyl-CoA ligase [ADP-forming] subunit beta, mitochondrial	SUCLA2
	1.02792	-0.11964	P40939	Trifunctional enzyme subunit alpha, mitochondrial	HADHA
	0.09576	-0.119648	Q9UJS0	Calcium-binding mitochondrial carrier protein Aralar2	SLC25A13
	0.950975	-0.120071	Q9Y262	Eukaryotic translation initiation factor 3 subunit L	EIF3L
	2.20235	-0.120147	Q13098	COP9 signalosome complex subunit 1	GPS1
	0.341787	-0.120643	P49748	Very long-chain specific acyl-CoA dehydrogenase, mitochondrial	ACADVL
	0.414493	-0.122144	P17812	CTP synthase 1	CTPS1
	0.0537469	-0.1223	Q8N8S7	Protein enabled homolog	ENAH
	0.293266	-0.122301	O75347	Tubulin-specific chaperone A	TBCA
	0.402135	-0.122408	O43747	AP-1 complex subunit gamma-1	AP1G1
	0.162477	-0.125233	Q9H8Y8	Golgi reassembly-stacking protein 2	GORASP2
	0.61946	-0.126363	Q13151	Heterogeneous nuclear ribonucleoprotein A0	HNRNPA0
	0.152034	-0.127236	P55957	BH3-interacting domain death agonist	BID
	0.749251	-0.127429	P18124	60S ribosomal protein L7	RPL7
	0.623257	-0.128286	P35998	26S protease regulatory subunit 7	PSMC2
	0.774053	-0.129714	P24752	Acetyl-CoA acetyltransferase, mitochondrial	ACAT1
	0.0587302	-0.130477	Q9UKS6	Protein kinase C and casein kinase substrate in neurons protein 3	PACSIN3
	0.165375	-0.130545	Q96A49	Synapse-associated protein 1	SYAP1
	0.365491	-0.13072	P30046	D-dopachrome decarboxylase	DDT
	0.748279	-0.132161	Q04837	Single-stranded DNA-binding protein, mitochondrial	SSBP1
	0.509344	-0.13257	O76094	Signal recognition particle subunit SRP72	SRP72
	0.855551	-0.136096	P30043	Flavin reductase (NADPH)	BLVRB
	0.82572	-0.136952	P00390	Glutathione reductase, mitochondrial	GSR
	0.547155	-0.137722	Q9Y224	UPF0568 protein C14orf166	C14orf166
	0.150705	-0.138589	Q13610	Periodic tryptophan protein 1 homolog	PWP1
	0.798529	-0.138657	Q99733	Nucleosome assembly protein 1-like 4	NAP1L4
	0.543819	-0.138903	Q14244	Ensconsin	MAP7
	0.250595	-0.13959	P51114	Fragile X mental retardation syndrome-related protein 1	FXR1
	1.04165	-0.139605	P62195	26S protease regulatory subunit 8	PSMC5
	1.34549	-0.140329	O75534	Cold shock domain-containing protein E1	CSDE1
	0.45878	-0.140426	Q92734	Protein TFG	TFG
	1.10495	-0.141443	P33993	DNA replication licensing factor MCM7	MCM7
	0.0568673	-0.142319	Q7L5N1	COP9 signalosome complex subunit 6	COPS6
	1.35433	-0.142399	P51648	Fatty aldehyde dehydrogenase	ALDH3A2
	0.540267	-0.142699	P26447	Protein S100-A4	S100A4
	0.411506	-0.143054	P82970	High mobility group nucleosome-binding domain-containing protein 5	HMGN5
	0.118777	-0.144794	O43795	Unconventional myosin-Ib	MYO1B
	0.379825	-0.145792	Q96GX9	Methylthioribulose-1-phosphate dehydratase	APIP
	0.792049	-0.146942	Q14566	DNA replication licensing factor MCM6	MCM6
	0.772552	-0.147052	Q7L1Q6	Basic leucine zipper and W2 domain-containing protein 1	BZW1
	1.29769	-0.147592	P12268	Inosine-5-monophosphate dehydrogenase 2	IMPDH2
	0.329194	-0.147755	Q96T76	MMS19 nucleotide excision repair protein homolog	MMS19
	0.0944801	-0.148006	P35659	Protein DEK	DEK
	0.219555	-0.150423	O14974	Protein phosphatase 1 regulatory subunit 12A	PPP1R12A
	0.637701	-0.151014	P53992	Protein transport protein Sec24C	SEC24C
	1.21346	-0.152822	P62333	26S protease regulatory subunit 10B	PSMC6
	0.437225	-0.15339	P52895	Aldo-keto reductase family 1 member C2	AKR1C2
	1.5654	-0.153539	P00338	L-lactate dehydrogenase A chain	LDHA
	1.52876	-0.156093	P30153	Serine/threonine-protein phosphatase 2A 65 kDa regulatory subunit A alpha isoform	PPP2R1A
	0.544584	-0.156102	P49419	Alpha-aminoadipic semialdehyde dehydrogenase	ALDH7A1
	1.27091	-0.156498	P23921	Ribonucleoside-diphosphate reductase large subunit	RRM1
	0.843891	-0.158687	Q92616	Translational activator GCN1	GCN1L1
	0.24728	-0.159069	Q96BR5	Cytochrome c oxidase assembly factor 7	COA7
	0.278876	-0.159134	P35580	Myosin-10	MYH10
	0.161184	-0.162141	Q9BVP2	Guanine nucleotide-binding protein-like 3	GNL3
	0.0628932	-0.166538	O95292	Vesicle-associated membrane protein-associated protein B/C	VAPB
	0.42632	-0.166851	P61981	14-3-3 protein gamma	YWHAG
	0.146549	-0.167404	Q8N183	Mimitin, mitochondrial	NDUFAF2
	0.396776	-0.167446	O60832	H/ACA ribonucleoprotein complex subunit 4	DKC1
	1.4557	-0.167592	P06748	Nucleophosmin	NPM1
	0.351887	-0.168116	Q7L576	Cytoplasmic FMR1-interacting protein 1	CYFIP1
	0.138251	-0.168409	P48059	LIM and senescent cell antigen-like-containing domain protein 1	LIMS1
	0.120294	-0.168606	Q13595	Transformer-2 protein homolog alpha	TRA2A
	0.460694	-0.170032	O95347	Structural maintenance of chromosomes protein 2	SMC2
	0.747647	-0.171016	P42765	3-ketoacyl-CoA thiolase, mitochondrial	ACAA2
	0.827321	-0.171339	P24666	Low molecular weight phosphotyrosine protein phosphatase	ACP1
	0.752235	-0.171375	O00571	ATP-dependent RNA helicase DDX3X	DDX3X
	0.609031	-0.171645	P55036	26S proteasome non-ATPase regulatory subunit 4	PSMD4
	0.294127	-0.171855	P06737	Glycogen phosphorylase, liver form	PYGL
	0.468654	-0.172043	Q9Y6E0	Serine/threonine-protein kinase 24	STK24
	2.11317	-0.172155	O14980	Exportin-1	XPO1
	0.495447	-0.172657	P25787	Proteasome subunit alpha type-2	PSMA2
	0.478118	-0.17273	P43304	Glycerol-3-phosphate dehydrogenase, mitochondrial	GPD2
	0.732088	-0.173715	P98179	RNA-binding protein 3	RBM3
	0.382824	-0.17403	Q9BT78	COP9 signalosome complex subunit 4	COPS4
	0.948081	-0.174484	Q9NTK5	Obg-like ATPase 1	OLA1
	1.21015	-0.175064	P42704	Leucine-rich PPR motif-containing protein, mitochondrial	LRPPRC
	0.312021	-0.175456	P49006	MARCKS-related protein	MARCKSL1
	0.219336	-0.175519	Q9H0A0	N-acetyltransferase 10	NAT10
	0.484047	-0.175534	P16989	Y-box-binding protein 3	YBX3
	0.764765	-0.176034	P78527	DNA-dependent protein kinase catalytic subunit	PRKDC
	0.13748	-0.176128	Q8IY67	Ribonucleoprotein PTB-binding 1	RAVER1
	0.253023	-0.176324	Q8NE71	ATP-binding cassette sub-family F member 1	ABCF1
	0.605114	-0.177325	Q9NUQ9	Protein FAM49B	FAM49B
	0.80683	-0.17788	P37235	Hippocalcin-like protein 1	HPCAL1
	0.222347	-0.177881	O75962	Triple functional domain protein	TRIO
	0.585467	-0.178455	O43684	Mitotic checkpoint protein BUB3	BUB3
	1.00739	-0.178707	P55795	Heterogeneous nuclear ribonucleoprotein H2	HNRNPH2
	0.0994226	-0.180738	Q04446	1,4-alpha-glucan-branching enzyme	GBE1
	0.628663	-0.181445	P61163	Alpha-centractin	ACTR1A
	2.75961	-0.181708	P0DN76	Splicing factor U2AF 35 kDa subunit	U2AF1
	0.110801	-0.183179	Q14203	Dynactin subunit 1	DCTN1
	0.768474	-0.183507	Q15021	Condensin complex subunit 1	NCAPD2
	0.114985	-0.186007	Q8NI36	WD repeat-containing protein 36	WDR36
	0.516433	-0.186668	O00625	Pirin	PIR
	0.839723	-0.188481	O43776	Asparagine--tRNA ligase, cytoplasmic	NARS
	0.122054	-0.189258	Q9BY44	Eukaryotic translation initiation factor 2A	EIF2A
	0.883116	-0.194284	P13798	Acylamino-acid-releasing enzyme	APEH
	0.417473	-0.194383	P78347	General transcription factor II-I	GTF2I
	0.16274	-0.19521	P35269	General transcription factor IIF subunit 1	GTF2F1
	0.449429	-0.196675	Q32P28	Prolyl 3-hydroxylase 1	LEPRE1
	0.0737115	-0.197067	P35250	Replication factor C subunit 2	RFC2
	0.149824	-0.19718	Q9H3N1	Thioredoxin-related transmembrane protein 1	TMX1
	0.316296	-0.197261	O94776	Metastasis-associated protein MTA2	MTA2
	1.09858	-0.198513	P06730	Eukaryotic translation initiation factor 4E	EIF4E
	1.40339	-0.200366	Q9Y285	Phenylalanine--tRNA ligase alpha subunit	FARSA
	0.126402	-0.200596	O43252	Bifunctional 3-phosphoadenosine 5-phosphosulfate synthase 1	PAPSS1
	1.12825	-0.203238	P25205	DNA replication licensing factor MCM3	MCM3
	0.707838	-0.204224	P22061	Protein-L-isoaspartate(D-aspartate) O-methyltransferase	PCMT1
	1.70347	-0.204586	Q8N163	Cell cycle and apoptosis regulator protein 2	CCAR2
	0.456275	-0.205187	O75937	DnaJ homolog subfamily C member 8	DNAJC8
	0.188268	-0.205874	O60716	Catenin delta-1	CTNND1
	0.725814	-0.206858	P61313	60S ribosomal protein L15	RPL15
	1.24158	-0.207278	P35221	Catenin alpha-1	CTNNA1
	0.14323	-0.209583	Q99584	Protein S100-A13	S100A13
	0.160893	-0.209588	P62877	E3 ubiquitin-protein ligase RBX1	RBX1
	0.896743	-0.210228	O00425	Insulin-like growth factor 2 mRNA-binding protein 3	IGF2BP3
	0.243395	-0.210544	P49720	Proteasome subunit beta type-3	PSMB3
	0.0846533	-0.21134	Q12792	Twinfilin-1	TWF1
	1.48457	-0.211859	P30044	Peroxiredoxin-5, mitochondrial	PRDX5
	0.601515	-0.212449	Q8NFQ8	Torsin-1A-interacting protein 2	TOR1AIP2
	0.723459	-0.213597	P00403	Cytochrome c oxidase subunit 2	MT-CO2
	1.17282	-0.214247	P33316	Deoxyuridine 5-triphosphate nucleotidohydrolase, mitochondrial	DUT
	1.45486	-0.216338	Q96TA1	Niban-like protein 1	FAM129B
	1.01245	-0.218645	P48444	Coatomer subunit delta	ARCN1
	1.43353	-0.221226	Q9BUJ2	Heterogeneous nuclear ribonucleoprotein U-like protein 1	HNRNPUL1
	1.6299	-0.221804	P55209	Nucleosome assembly protein 1-like 1	NAP1L1
	0.524697	-0.223733	O60568	Procollagen-lysine,2-oxoglutarate 5-dioxygenase 3	PLOD3
	0.82675	-0.226331	P50552	Vasodilator-stimulated phosphoprotein	VASP
	0.337741	-0.227622	P29144	Tripeptidyl-peptidase 2	TPP2
	0.66952	-0.228063	Q8N1G4	Leucine-rich repeat-containing protein 47	LRRC47
	0.855646	-0.229	Q9Y6E2	Basic leucine zipper and W2 domain-containing protein 2	BZW2
	1.10357	-0.229371	Q8TEM1	Nuclear pore membrane glycoprotein 210	NUP210
	0.562357	-0.231144	P48556	26S proteasome non-ATPase regulatory subunit 8	PSMD8
	0.216607	-0.232292	O75116	Rho-associated protein kinase 2	ROCK2
	0.890583	-0.232995	O43242	26S proteasome non-ATPase regulatory subunit 3	PSMD3
	3.06184	-0.235277	P47897	Glutamine--tRNA ligase	QARS
	1.09746	-0.23739	P32969	60S ribosomal protein L9	RPL9
	0.598633	-0.242129	P62140	Serine/threonine-protein phosphatase PP1-beta catalytic subunit	PPP1CB
	0.343186	-0.243423	Q96KR1	Zinc finger RNA-binding protein	ZFR
	0.844628	-0.246817	P17174	Aspartate aminotransferase, cytoplasmic	GOT1
	2.86895	-0.246912	Q6P2Q9	Pre-mRNA-processing-splicing factor 8	PRPF8
	0.120363	-0.247424	Q9P287	BRCA2 and CDKN1A-interacting protein	BCCIP
	0.665379	-0.248294	Q13126	S-methyl-5-thioadenosine phosphorylase	MTAP
	1.65126	-0.250211	Q15370	Transcription elongation factor B polypeptide 2	TCEB2
	0.451129	-0.250795	Q02878	60S ribosomal protein L6	RPL6
	0.464182	-0.251748	P57740	Nuclear pore complex protein Nup107	NUP107
	2.00796	-0.258361	Q93008	Probable ubiquitin carboxyl-terminal hydrolase FAF-X	USP9X
	0.805093	-0.260169	O75494	Serine/arginine-rich splicing factor 10	SRSF10
	0.464623	-0.261101	Q02543	60S ribosomal protein L18a	RPL18A
	1.13496	-0.261137	O00469	Procollagen-lysine,2-oxoglutarate 5-dioxygenase 2	PLOD2
	1.98522	-0.261235	P00568	Adenylate kinase isoenzyme 1	AK1
	0.190819	-0.26155	Q99614	Tetratricopeptide repeat protein 1	TTC1
	1.49507	-0.26478	P68036	Ubiquitin-conjugating enzyme E2 L3	UBE2L3
	0.810186	-0.268331	P10644	cAMP-dependent protein kinase type I-alpha regulatory subunit	PRKAR1A
	0.223132	-0.268414	O75608	Acyl-protein thioesterase 1	LYPLA1
	0.59685	-0.269769	P07339	Cathepsin D	CTSD
	0.189676	-0.270029	Q92879	CUGBP Elav-like family member 1	CELF1
	0.803335	-0.270446	Q8NBJ5	Procollagen galactosyltransferase 1	COLGALT1
	0.414925	-0.270452	Q96I24	Far upstream element-binding protein 3	FUBP3
	0.204069	-0.271461	Q9UHY7	Enolase-phosphatase E1	ENOPH1
	1.46203	-0.275444	P07195	L-lactate dehydrogenase B chain	LDHB
	0.399173	-0.276159	O60841	Eukaryotic translation initiation factor 5B	EIF5B
	0.272687	-0.278317	P33992	DNA replication licensing factor MCM5	MCM5
	0.29315	-0.278343	Q9NSE4	Isoleucine--tRNA ligase, mitochondrial	IARS2
	0.372338	-0.278454	P11172	Uridine 5-monophosphate synthase	UMPS
	0.783607	-0.278471	P11279	Lysosome-associated membrane glycoprotein 1	LAMP1
	1.00911	-0.280486	Q9Y5B9	FACT complex subunit SPT16	SUPT16H
	0.656866	-0.282831	Q9BZE4	Nucleolar GTP-binding protein 1	GTPBP4
	1.26583	-0.295636	P55263	Adenosine kinase	ADK
	0.32453	-0.297934	Q9UDY4	DnaJ homolog subfamily B member 4	DNAJB4
	0.483291	-0.298695	Q96T88	E3 ubiquitin-protein ligase UHRF1	UHRF1
	0.390952	-0.299474	Q13685	Angio-associated migratory cell protein	AAMP
	1.29488	-0.300114	Q9UNM6	26S proteasome non-ATPase regulatory subunit 13	PSMD13
	1.29277	-0.302314	Q13228	Selenium-binding protein 1	SELENBP1
	0.685895	-0.304518	Q92900	Regulator of nonsense transcripts 1	UPF1
	0.868534	-0.304579	P35237	Serpin B6	SERPINB6
	3.89715	-0.306566	Q16531	DNA damage-binding protein 1	DDB1
	0.727681	-0.307415	Q16543	Hsp90 co-chaperone Cdc37	CDC37
	0.688609	-0.30779	P36871	Phosphoglucomutase-1	PGM1
	0.248765	-0.307996	O15347	High mobility group protein B3	HMGB3
	2.61583	-0.308948	O43847	Nardilysin	NRD1
	1.53818	-0.309096	P30520	Adenylosuccinate synthetase isozyme 2	ADSS
	0.727069	-0.310002	P16949	Stathmin	STMN1
	0.371026	-0.310815	O94979	Protein transport protein Sec31A	SEC31A
	0.156681	-0.311737	P11166	Solute carrier family 2, facilitated glucose transporter member 1	SLC2A1
	1.70868	-0.311992	P31040	Succinate dehydrogenase [ubiquinone] flavoprotein subunit, mitochondrial	SDHA
	0.812135	-0.312901	Q12769	Nuclear pore complex protein Nup160	NUP160
	0.251677	-0.312933	Q16186	Proteasomal ubiquitin receptor ADRM1	ADRM1
	0.545145	-0.314255	Q8IVL6	Prolyl 3-hydroxylase 3	LEPREL2
	1.51717	-0.315208	Q99729	Heterogeneous nuclear ribonucleoprotein A/B	HNRNPAB
	2.32785	-0.315266	P60228	Eukaryotic translation initiation factor 3 subunit E	EIF3E
	2.36368	-0.315763	P08708	40S ribosomal protein S17	RPS17
	0.772112	-0.31911	Q8NFH4	Nucleoporin Nup37	NUP37
	0.228291	-0.319812	Q9UNZ2	NSFL1 cofactor p47	NSFL1C
	1.66333	-0.323176	Q86VP6	Cullin-associated NEDD8-dissociated protein 1	CAND1
	0.423856	-0.324902	Q99598	Translin-associated protein X	TSNAX
	1.76089	-0.324919	P46782	40S ribosomal protein S5	RPS5
	2.55197	-0.325436	O95373	Importin-7	IPO7
	2.00299	-0.325768	P07437	Tubulin beta chain	TUBB
	0.872243	-0.326479	Q5T8P6	RNA-binding protein 26	RBM26
	0.258625	-0.32809	Q9H444	Charged multivesicular body protein 4b	CHMP4B
	0.401558	-0.328094	P36507	Dual specificity mitogen-activated protein kinase kinase 2	MAP2K2
	0.848377	-0.328138	P23919	Thymidylate kinase	DTYMK
	0.271584	-0.330431	P62820	Ras-related protein Rab-1A	RAB1A
	0.306872	-0.330909	P53701	Cytochrome c-type heme lyase	HCCS
	0.956866	-0.33165	Q6YN16	Hydroxysteroid dehydrogenase-like protein 2	HSDL2
	1.28247	-0.331704	P33991	DNA replication licensing factor MCM4	MCM4
	0.291322	-0.331896	O00541	Pescadillo homolog	PES1
	0.803784	-0.332232	Q9NR50	Translation initiation factor eIF-2B subunit gamma	EIF2B3
	0.267895	-0.332874	Q16222	UDP-N-acetylhexosamine pyrophosphorylase	UAP1
	0.234783	-0.333265	Q96SB4	SRSF protein kinase 1	SRPK1
	0.396465	-0.335725	O43290	U4/U6.U5 tri-snRNP-associated protein 1	SART1
	0.183279	-0.337481	P08754	Guanine nucleotide-binding protein G(k) subunit alpha	GNAI3
	0.813302	-0.339489	Q92621	Nuclear pore complex protein Nup205	NUP205
	1.85235	-0.342145	O95232	Luc7-like protein 3	LUC7L3
	0.54792	-0.346491	Q6PKG0	La-related protein 1	LARP1
	5.52359	-0.346695	P49327	Fatty acid synthase	FASN
	1.35638	-0.351179	P28074	Proteasome subunit beta type-5	PSMB5
	1.82537	-0.351773	P04844	Dolichyl-diphosphooligosaccharide--protein glycosyltransferase subunit 2	RPN2
	0.225386	-0.351954	P07741	Adenine phosphoribosyltransferase	APRT
	0.206444	-0.353139	Q86X55	Histone-arginine methyltransferase CARM1	CARM1
	0.627019	-0.355381	Q9H583	HEAT repeat-containing protein 1	HEATR1
	0.644339	-0.356515	O43491	Band 4.1-like protein 2	EPB41L2
	0.626921	-0.357835	P30085	UMP-CMP kinase	CMPK1
	0.863436	-0.358855	P52888	Thimet oligopeptidase	THOP1
	0.498164	-0.359559	Q96IU4	Alpha/beta hydrolase domain-containing protein 14B	ABHD14B
	0.248843	-0.361658	Q9UBS4	DnaJ homolog subfamily B member 11	DNAJB11
	0.198755	-0.362096	Q9Y5M8	Signal recognition particle receptor subunit beta	SRPRB
	1.20019	-0.366191	Q8TEX9	Importin-4	IPO4
	2.49094	-0.374071	P54727	UV excision repair protein RAD23 homolog B	RAD23B
	0.706397	-0.376664	O75915	PRA1 family protein 3	ARL6IP5
	1.09082	-0.376934	P62847	40S ribosomal protein S24	RPS24
	1.98145	-0.378485	P68104	Elongation factor 1-alpha 1	EEF1A1
	2.96971	-0.378871	O00410	Importin-5	IPO5
	1.73706	-0.37894	Q15637	Splicing factor 1	SF1
	0.247002	-0.379928	Q7Z5L9	Interferon regulatory factor 2-binding protein 2	IRF2BP2
	0.0991186	-0.379991	P62879	Guanine nucleotide-binding protein G(I)/G(S)/G(T) subunit beta-2	GNB2
	0.538282	-0.382842	P52701	DNA mismatch repair protein Msh6	MSH6
	0.589216	-0.383508	Q9Y2X3	Nucleolar protein 58	NOP58
	0.616633	-0.384917	Q7L2H7	Eukaryotic translation initiation factor 3 subunit M	EIF3M
	2.17297	-0.387124	Q96DG6	Carboxymethylenebutenolidase homolog	CMBL
	2.69058	-0.387683	P55010	Eukaryotic translation initiation factor 5	EIF5
	0.665826	-0.387773	O75607	Nucleoplasmin-3	NPM3
	2.19428	-0.3921	Q13155	Aminoacyl tRNA synthase complex-interacting multifunctional protein 2	AIMP2
	0.764069	-0.395213	Q7Z6Z7	E3 ubiquitin-protein ligase HUWE1	HUWE1
	1.95069	-0.39621	P10768	S-formylglutathione hydrolase	ESD
	0.578289	-0.397433	P09417	Dihydropteridine reductase	QDPR
	0.424343	-0.400046	O00505	Importin subunit alpha-4	KPNA3
	0.386943	-0.401933	O60684	Importin subunit alpha-7	KPNA6
	0.312421	-0.403399	Q9NX40	OCIA domain-containing protein 1	OCIAD1
	1.18589	-0.408755	P04632	Calpain small subunit 1	CAPNS1
	2.06962	-0.410126	P42330	Aldo-keto reductase family 1 member C3	AKR1C3
	1.35516	-0.411147	Q9NSD9	Phenylalanine--tRNA ligase beta subunit	FARSB
	0.820611	-0.414011	O00148	ATP-dependent RNA helicase DDX39A	DDX39A
	1.12165	-0.421269	P51665	26S proteasome non-ATPase regulatory subunit 7	PSMD7
	0.225014	-0.424848	O00264	Membrane-associated progesterone receptor component 1	PGRMC1
	1.33874	-0.425358	Q9NRX4	14 kDa phosphohistidine phosphatase	PHPT1
	0.46075	-0.425514	O00233	26S proteasome non-ATPase regulatory subunit 9	PSMD9
	0.996218	-0.427482	Q9BQG0	Myb-binding protein 1A	MYBBP1A
	0.281513	-0.430745	Q9NVD7	Alpha-parvin	PARVA
	1.46749	-0.432522	P48047	ATP synthase subunit O, mitochondrial	ATP5O
	0.931841	-0.447012	Q10713	Mitochondrial-processing peptidase subunit alpha	PMPCA
	0.245951	-0.449677	Q9NX63	MICOS complex subunit MIC19	CHCHD3
	0.915284	-0.452919	Q8NHP8	Putative phospholipase B-like 2	PLBD2
	0.729496	-0.458405	Q08379	Golgin subfamily A member 2	GOLGA2
	1.14467	-0.464602	P27105	Erythrocyte band 7 integral membrane protein	STOM
	0.520965	-0.465976	O95757	Heat shock 70 kDa protein 4L	HSPA4L
	0.619235	-0.468501	P27144	Adenylate kinase 4, mitochondrial	AK4
	0.440352	-0.472183	Q9NX58	Cell growth-regulating nucleolar protein	LYAR
	0.896311	-0.472486	P04181	Ornithine aminotransferase, mitochondrial	OAT
	1.81345	-0.486209	Q9H0U4	Ras-related protein Rab-1B	RAB1B
	1.3911	-0.486507	P22392	Nucleoside diphosphate kinase B	NME2
	1.48776	-0.490313	P0DN79	Cystathionine beta-synthase	CBS
	0.354356	-0.495328	Q9Y3C6	Peptidyl-prolyl cis-trans isomerase-like 1	PPIL1
	0.350158	-0.495444	Q9NVP1	ATP-dependent RNA helicase DDX18	DDX18
	0.309018	-0.498801	Q9NR31	GTP-binding protein SAR1a	SAR1A
	0.513426	-0.498993	P51116	Fragile X mental retardation syndrome-related protein 2	FXR2
	0.390966	-0.501875	Q06210	Glutamine--fructose-6-phosphate aminotransferase [isomerizing] 1	GFPT1
	0.226265	-0.501899	P49207	60S ribosomal protein L34	RPL34
	1.03878	-0.505847	Q8NCW5	NAD(P)H-hydrate epimerase	APOA1BP
	0.779912	-0.507483	P41223	Protein BUD31 homolog	BUD31
	2.22752	-0.515877	P63010	AP-2 complex subunit beta	AP2B1
	0.634329	-0.516019	Q8WXI9	Transcriptional repressor p66-beta	GATAD2B
	0.31638	-0.520715	Q9BW27	Nuclear pore complex protein Nup85	NUP85
	0.272848	-0.524589	P45973	Chromobox protein homolog 5	CBX5
	0.556024	-0.524691	Q9UHB9	Signal recognition particle subunit SRP68	SRP68
	0.32838	-0.525699	Q8TCJ2	Dolichyl-diphosphooligosaccharide--protein glycosyltransferase subunit STT3B	STT3B
	0.957335	-0.526333	Q93009	Ubiquitin carboxyl-terminal hydrolase 7	USP7
	1.75321	-0.526427	Q9Y3D6	Mitochondrial fission 1 protein	FIS1
	0.319068	-0.529232	Q8N0X7	Spartin	SPG20
	0.354783	-0.542526	Q9Y3A5	Ribosome maturation protein SBDS	SBDS
	0.357388	-0.543005	O94826	Mitochondrial import receptor subunit TOM70	TOMM70A
	0.479271	-0.543792	Q9Y678	Coatomer subunit gamma-1	COPG1
	2.01318	-0.545553	P38606	V-type proton ATPase catalytic subunit A	ATP6V1A
	0.958619	-0.545744	Q15437	Protein transport protein Sec23B	SEC23B
	0.20085	-0.546641	P36957	Dihydrolipoyllysine-residue succinyltransferase component of 2-oxoglutarate dehydrogenase complex, mitochondrial	DLST
	0.652424	-0.553667	Q92922	SWI/SNF complex subunit SMARCC1	SMARCC1
	0.32887	-0.554967	Q86XP3	ATP-dependent RNA helicase DDX42	DDX42
	0.304038	-0.554986	Q9NZL9	Methionine adenosyltransferase 2 subunit beta	MAT2B
	2.69446	-0.555128	P11498	Pyruvate carboxylase, mitochondrial	PC
	0.805714	-0.560678	P61026	Ras-related protein Rab-10	RAB10
	0.410839	-0.563878	Q9H2U2	Inorganic pyrophosphatase 2, mitochondrial	PPA2
	1.2129	-0.567031	Q99471	Prefoldin subunit 5	PFDN5
	1.00058	-0.568591	Q86Y56	Dynein assembly factor 5, axonemal	DNAAF5
	0.600323	-0.572829	Q9Y2W2	WW domain-binding protein 11	WBP11
	0.613625	-0.580879	Q14137	Ribosome biogenesis protein BOP1	BOP1
	0.621166	-0.583709	O95155	Ubiquitin conjugation factor E4 B	UBE4B
	0.203221	-0.589394	P13473	Lysosome-associated membrane glycoprotein 2	LAMP2
	0.333581	-0.591166	Q15165	Serum paraoxonase/arylesterase 2	PON2
	0.595066	-0.591676	P49755	Transmembrane emp24 domain-containing protein 10	TMED10
	0.618937	-0.612444	Q9BSJ8	Extended synaptotagmin-1	ESYT1
	0.596871	-0.618919	P50897	Palmitoyl-protein thioesterase 1	PPT1
	0.774805	-0.621624	P11802	Cyclin-dependent kinase 4	CDK4
	3.62818	-0.626522	Q53EL6	Programmed cell death protein 4	PDCD4
	0.344141	-0.626716	O60493	Sorting nexin-3	SNX3
	0.518429	-0.636592	Q13620	Cullin-4B	CUL4B
	0.670044	-0.636831	Q9Y305	Acyl-coenzyme A thioesterase 9, mitochondrial	ACOT9
	0.97275	-0.63812	P14923	Junction plakoglobin	JUP
	1.1491	-0.638532	P46379	Large proline-rich protein BAG6	BAG6
	0.468179	-0.639466	P20839	Inosine-5-monophosphate dehydrogenase 1	IMPDH1
	0.303619	-0.644592	Q13547	Histone deacetylase 1	HDAC1
	0.445866	-0.645411	Q96HE7	ERO1-like protein alpha	ERO1L
	0.417406	-0.64824	P61006	Ras-related protein Rab-8A	RAB8A
	0.792333	-0.653422	Q9H9J2	39S ribosomal protein L44, mitochondrial	MRPL44
	2.237	-0.653924	P05386	60S acidic ribosomal protein P1	RPLP1
	0.643225	-0.662162	Q4VC31	Coiled-coil domain-containing protein 58	CCDC58
	1.36507	-0.667018	Q96P70	Importin-9	IPO9
	0.664681	-0.667585	P12955	Xaa-Pro dipeptidase	PEPD
	0.917027	-0.668317	Q96CS3	FAS-associated factor 2	FAF2
	0.414881	-0.669928	Q9Y520	Protein PRRC2C	PRRC2C
	0.50146	-0.674499	Q9GZZ1	N-alpha-acetyltransferase 50	NAA50
	1.93368	-0.675305	P10155	60 kDa SS-A/Ro ribonucleoprotein	TROVE2
	2.80885	-0.676558	Q13085	Acetyl-CoA carboxylase 1	ACACA
	0.433424	-0.67923	Q15428	Splicing factor 3A subunit 2	SF3A2
	0.389778	-0.679749	O75964	ATP synthase subunit g, mitochondrial	ATP5L
	0.396488	-0.680472	Q9H307	Pinin	PNN
	0.34663	-0.681277	O14562	Ubiquitin domain-containing protein UBFD1	UBFD1
	0.546316	-0.682024	P16435	NADPH--cytochrome P450 reductase	POR
	0.587566	-0.686481	Q14C86	GTPase-activating protein and VPS9 domain-containing protein 1	GAPVD1
	0.736982	-0.688468	Q92769	Histone deacetylase 2	HDAC2
	0.769264	-0.698133	Q8WUM0	Nuclear pore complex protein Nup133	NUP133
	0.704844	-0.699898	P63261	Actin, cytoplasmic 2	ACTG1
	0.39596	-0.701781	Q9BTV4	Transmembrane protein 43	TMEM43
	0.514986	-0.707846	Q9UNE7	E3 ubiquitin-protein ligase CHIP	STUB1
	0.955536	-0.712291	O94760	N(G),N(G)-dimethylarginine dimethylaminohydrolase 1	DDAH1
	0.734775	-0.717858	Q5H9R7	Serine/threonine-protein phosphatase 6 regulatory subunit 3	PPP6R3
	0.504068	-0.721121	P06132	Uroporphyrinogen decarboxylase	UROD
	0.418451	-0.722756	P46108	Adapter molecule crk	CRK
	0.921982	-0.724581	Q5T6F2	Ubiquitin-associated protein 2	UBAP2
	1.41688	-0.734176	Q96FQ6	Protein S100-A16	S100A16
	0.754235	-0.739226	O43324	Eukaryotic translation elongation factor 1 epsilon-1	EEF1E1
	0.754471	-0.740478	Q5T4S7	E3 ubiquitin-protein ligase UBR4	UBR4
	0.499082	-0.744106	Q07960	Rho GTPase-activating protein 1	ARHGAP1
	0.46102	-0.745331	O95336	6-phosphogluconolactonase	PGLS
	0.616379	-0.749198	O43169	Cytochrome b5 type B	CYB5B
	1.39876	-0.756454	P30084	Enoyl-CoA hydratase, mitochondrial	ECHS1
	0.882035	-0.759545	O00273	DNA fragmentation factor subunit alpha	DFFA
	0.501126	-0.760076	Q7L2E3	Putative ATP-dependent RNA helicase DHX30	DHX30
	0.72472	-0.764366	P41236	Protein phosphatase inhibitor 2	PPP1R2
	1.0245	-0.768942	Q9UI26	Importin-11	IPO11
	0.393996	-0.770339	P60903	Protein S100-A10	S100A10
	0.814258	-0.770511	Q9H4F8	SPARC-related modular calcium-binding protein 1	SMOC1
	1.05308	-0.777182	Q3ZCM7	Tubulin beta-8 chain	TUBB8
	0.624783	-0.785157	O15294	UDP-N-acetylglucosamine--peptide N-acetylglucosaminyltransferase 110 kDa subunit	OGT
	0.385044	-0.787158	P47914	60S ribosomal protein L29	RPL29
	1.07818	-0.792084	P13861	cAMP-dependent protein kinase type II-alpha regulatory subunit	PRKAR2A
	0.923935	-0.797872	Q13057	Bifunctional coenzyme A synthase	COASY
	0.519027	-0.80331	P43307	Translocon-associated protein subunit alpha	SSR1
	0.604171	-0.804994	Q08752	Peptidyl-prolyl cis-trans isomerase D	PPID
	0.692878	-0.808358	O14561	Acyl carrier protein, mitochondrial	NDUFAB1
	0.412886	-0.808469	Q13247	Serine/arginine-rich splicing factor 6	SRSF6
	0.668503	-0.822081	Q9UNF0	Protein kinase C and casein kinase substrate in neurons protein 2	PACSIN2
	2.46379	-0.825221	Q9P000	COMM domain-containing protein 9	COMMD9
	0.426823	-0.831175	Q6DD88	Atlastin-3	ATL3
	0.885614	-0.83122	P43246	DNA mismatch repair protein Msh2	MSH2
	0.49057	-0.838634	P08243	Asparagine synthetase [glutamine-hydrolyzing]	ASNS
	0.607548	-0.841212	Q8TDN6	Ribosome biogenesis protein BRX1 homolog	BRIX1
	1.99616	-0.848963	Q08499	cAMP-specific 3,5-cyclic phosphodiesterase 4D	PDE4D
	0.49185	-0.851802	P42126	Enoyl-CoA delta isomerase 1, mitochondrial	ECI1
	1.01676	-0.856688	Q14011	Cold-inducible RNA-binding protein	CIRBP
	0.726688	-0.860374	Q9H4M9	EH domain-containing protein 1	EHD1
	0.450272	-0.860402	Q8TEQ6	Gem-associated protein 5	GEMIN5
	2.88023	-0.860516	Q92979	Ribosomal RNA small subunit methyltransferase NEP1	EMG1
	2.39749	-0.86271	Q9BWD1	Acetyl-CoA acetyltransferase, cytosolic	ACAT2
	0.562979	-0.863019	Q15287	RNA-binding protein with serine-rich domain 1	RNPS1
	0.47899	-0.872269	O60610	Protein diaphanous homolog 1	DIAPH1
	2.03085	-0.878973	P62081	40S ribosomal protein S7	RPS7
	0.711767	-0.886672	P61758	Prefoldin subunit 3	VBP1
	0.622781	-0.88793	O00499	Myc box-dependent-interacting protein 1	BIN1
	0.962788	-0.89506	Q8IYB3	Serine/arginine repetitive matrix protein 1	SRRM1
	1.3867	-0.906929	Q9NX55	Huntingtin-interacting protein K	HYPK
	0.836802	-0.917433	P40261	Nicotinamide N-methyltransferase	NNMT
	0.478181	-0.942249	P35244	Replication protein A 14 kDa subunit	RPA3
	0.493531	-0.942757	Q9BWJ5	Splicing factor 3B subunit 5	SF3B5
	0.568192	-0.943123	P06756	Integrin alpha-V	ITGAV
	0.824097	-0.951221	P82650	28S ribosomal protein S22, mitochondrial	MRPS22
	0.508396	-0.952887	Q15102	Platelet-activating factor acetylhydrolase IB subunit gamma	PAFAH1B3
	0.419803	-0.965749	Q9UBQ0	Vacuolar protein sorting-associated protein 29	VPS29
	0.868401	-0.983167	Q9BXJ9	N-alpha-acetyltransferase 15, NatA auxiliary subunit	NAA15
	2.26377	-0.988758	O60888	Protein CutA	CUTA
	0.353356	-0.994561	P25788	Proteasome subunit alpha type-3	PSMA3
	0.92551	-1.01159	Q5VYK3	Proteasome-associated protein ECM29 homolog	ECM29
	1.13257	-1.0212	Q9UKD2	mRNA turnover protein 4 homolog	MRTO4
	0.925307	-1.02481	O95782	AP-2 complex subunit alpha-1	AP2A1
	0.855857	-1.04512	P14735	Insulin-degrading enzyme	IDE
	0.816005	-1.05538	P21964	Catechol O-methyltransferase	COMT
	0.916492	-1.06529	Q13619	Cullin-4A	CUL4A
	1.14813	-1.06796	Q9BUQ8	Probable ATP-dependent RNA helicase DDX23	DDX23
	0.816467	-1.07686	Q9BY32	Inosine triphosphate pyrophosphatase	ITPA
	1.43874	-1.08868	P98175	RNA-binding protein 10	RBM10
	0.391366	-1.09881	Q9H074	Polyadenylate-binding protein-interacting protein 1	PAIP1
	1.44746	-1.10524	Q99536	Synaptic vesicle membrane protein VAT-1 homolog	VAT1
	1.2498	-1.13801	Q16836	Hydroxyacyl-coenzyme A dehydrogenase, mitochondrial	HADH
	0.363026	-1.14407	P68032	Actin, alpha cardiac muscle 1	ACTC1
	2.22642	-1.15658	Q14978	Nucleolar and coiled-body phosphoprotein 1	NOLC1
	1.2602	-1.15989	O15498	Synaptobrevin homolog YKT6	YKT6
	1.3514	-1.17007	Q13630	GDP-L-fucose synthase	TSTA3
	0.77328	-1.19443	Q9NPD3	Exosome complex component RRP41	EXOSC4
	0.67267	-1.20026	P00367	Glutamate dehydrogenase 1, mitochondrial	GLUD1
	1.35063	-1.21717	P78330	Phosphoserine phosphatase	PSPH
	0.407133	-1.26831	P84077	ADP-ribosylation factor 1	ARF1
	0.994095	-1.26985	Q9Y6G9	Cytoplasmic dynein 1 light intermediate chain 1	DYNC1LI1
	1.59579	-1.3021	O75380	NADH dehydrogenase [ubiquinone] iron-sulfur protein 6, mitochondrial	NDUFS6
	0.841585	-1.32713	Q9BTT0	Acidic leucine-rich nuclear phosphoprotein 32 family member E	ANP32E
	0.644853	-1.32902	P61970	Nuclear transport factor 2	NUTF2
	1.16709	-1.36724	Q9Y281	Cofilin-2	CFL2
+	1.53663	-1.48195	P54725	UV excision repair protein RAD23 homolog A	RAD23A
	1.20716	-1.48897	P36776	Lon protease homolog, mitochondrial	LONP1
+	1.38859	-1.54227	P48163	NADP-dependent malic enzyme	ME1
+	1.92097	-1.54238	P37198	Nuclear pore glycoprotein p62	NUP62
+	1.64617	-1.62603	P04818	Thymidylate synthase	TYMS
	0.92627	-1.62724	Q09161	Nuclear cap-binding protein subunit 1	NCBP1
+	3.1621	-1.63422	P07602	Prosaposin	PSAP
+	1.5149	-1.65602	P15927	Replication protein A 32 kDa subunit	RPA2
+	3.92048	-1.68319	O95302	Peptidyl-prolyl cis-trans isomerase FKBP9	FKBP9
+	2.4283	-1.68958	O15260	Surfeit locus protein 4	SURF4
+	1.31001	-1.71228	O15031	Plexin-B2	PLXNB2
	0.863763	-1.74531	P50995	Annexin A11	ANXA11
	0.784387	-1.76429	Q9Y5A9	YTH domain-containing family protein 2	YTHDF2
+	1.10168	-1.82813	P62841	40S ribosomal protein S15	RPS15
+	2.16894	-1.8432	P32322	Pyrroline-5-carboxylate reductase 1, mitochondrial	PYCR1
+	1.70503	-1.85499	Q9H7Z7	Prostaglandin E synthase 2	PTGES2
+	1.49343	-1.9405	P21399	Cytoplasmic aconitate hydratase	ACO1
+	1.54012	-1.98926	Q99961	Endophilin-A2	SH3GL1
	0.639927	-2.03086	P20962	Parathymosin	PTMS
+	2.05538	-2.23411	P00374	Dihydrofolate reductase	DHFR
+	2.00817	-2.30129	Q96C90	Protein phosphatase 1 regulatory subunit 14B	PPP1R14B
+	0.955846	-2.46553	Q92688	Acidic leucine-rich nuclear phosphoprotein 32 family member B	ANP32B
+	5.04199	-4.25926	Q12907	Vesicular integral-membrane protein VIP36	LMAN2
