# Supplementary material for: Proteome Profiling of RNF213 Depleted Cells Reveals Nitric Oxide Regulator DDAH1 Antilisterial Activity
Source: Front Cell Infect Microbiol. 2021 Nov 3;11:735416. doi: 10.3389/fcimb.2021.735416 (PMC8595287; doi:10.3389/fcimb.2021.735416)
Supplement: Supplementary file 3 [file Table_2.xlsx]

## Sheet: S4
Supplementary Table 2. List of quantified proteins comparing interferon-beta treated cells and untreated cells that were transfected with siScramble. The fold change (in log2) is reported in column C while the statistical significance (-log P value) is reported in column B. Column A indicates significantly regulated proteins with "+". Column D indicates the UniProt accession number, column E indi…
Significant (FDR=0.05; S0=1)	-Log(P-value)	Log2 (interferon/untreated)	Uniprot ID	Protein name	Gene name
+	4.89936	8.54823	P05161	Ubiquitin-like protein ISG15	ISG15
+	5.26563	6.96695	P20591	Interferon-induced GTP-binding protein Mx1	MX1
+	6.67607	6.31248	P60709	Actin, cytoplasmic 1	ACTB
+	4.38505	5.64132	P42224	Signal transducer and activator of transcription 1-alpha/beta	STAT1
+	6.92492	5.29902	Q9Y6K5	2-5-oligoadenylate synthase 3	OAS3
+	4.95951	5.00114	Q9Y3Z3	Deoxynucleoside triphosphate triphosphohydrolase SAMHD1	SAMHD1
+	4.43034	4.399	Q08380	Galectin-3-binding protein	LGALS3BP
+	3.31937	4.15534	P32455	Interferon-induced guanylate-binding protein 1	GBP1
+	8.25815	4.0023	O95786	Probable ATP-dependent RNA helicase DDX58	DDX58
+	5.43876	3.90006	O14879	Interferon-induced protein with tetratricopeptide repeats 3	IFIT3
+	4.24973	3.45667	P09914	Interferon-induced protein with tetratricopeptide repeats 1	IFIT1
+	3.13667	3.40405	P23497	Nuclear autoantigen Sp-100	SP100
	0.833278	3.38469	P63261	Actin, cytoplasmic 2	ACTG1
+	3.00009	3.3802	Q14258	E3 ubiquitin/ISG15 ligase TRIM25	TRIM25
+	2.66562	3.15257	P19525	Interferon-induced, double-stranded RNA-activated protein kinase	EIF2AK2
+	1.93555	3.0135	Q01628	Interferon-induced transmembrane protein 3	IFITM3
+	3.42203	2.97953	Q9BQE3	Tubulin alpha-1C chain	TUBA1C
+	3.97124	2.8888	P28062	Proteasome subunit beta type-8	PSMB8
+	2.89736	2.88223	P80217	Interferon-induced 35 kDa protein	IFI35
+	2.0668	2.57818	Q10589	Bone marrow stromal antigen 2	BST2
+	1.49722	2.43986	Q8TCS8	Polyribonucleotide nucleotidyltransferase 1, mitochondrial	PNPT1
	0.780956	2.41822	Q3ZCM7	Tubulin beta-8 chain	TUBB8
+	2.75387	2.41657	P62993	Growth factor receptor-bound protein 2	GRB2
+	3.43771	2.21077	Q8TCB0	Interferon-induced protein 44	IFI44
+	4.77404	2.18991	Q9NZZ3	Charged multivesicular body protein 5	CHMP5
+	2.48362	2.14605	P28838	Cytosol aminopeptidase	LAP3
+	2.39915	2.04406	P10321	HLA class I histocompatibility antigen, Cw-7 alpha chain	HLA-C
	1.41571	2.01948	P62879	Guanine nucleotide-binding protein G(I)/G(S)/G(T) subunit beta-2	GNB2
	1.28494	1.99574	Q9NUU7	ATP-dependent RNA helicase DDX19A	DDX19A
	0.973642	1.94611	P52948	Nuclear pore complex protein Nup98-Nup96	NUP98
+	2.95224	1.91368	Q9BQE5	Apolipoprotein L2	APOL2
	1.45586	1.74066	Q9BY32	Inosine triphosphate pyrophosphatase	ITPA
	0.91277	1.74048	P55265	Double-stranded RNA-specific adenosine deaminase	ADAR
	1.66532	1.70741	O14562	Ubiquitin domain-containing protein UBFD1	UBFD1
	0.617592	1.69231	P17931	Galectin-3	LGALS3
	2.26452	1.66777	P29728	2-5-oligoadenylate synthase 2	OAS2
	0.825082	1.6551	P57088	Transmembrane protein 33	TMEM33
	1.08829	1.6344	Q12792	Twinfilin-1	TWF1
	1.03528	1.60893	O94979	Protein transport protein Sec31A	SEC31A
+	3.53012	1.59797	P61769	Beta-2-microglobulin	B2M
	0.939248	1.58882	P30405	Peptidyl-prolyl cis-trans isomerase F, mitochondrial	PPIF
	0.675566	1.57434	P07339	Cathepsin D	CTSD
	1.03572	1.54766	Q03135	Caveolin-1	CAV1
	2.4036	1.53984	Q9UII2	ATPase inhibitor, mitochondrial	ATPIF1
+	4.36859	1.53315	Q9UPY5	Cystine/glutamate transporter	SLC7A11
	0.609288	1.52071	Q96AG4	Leucine-rich repeat-containing protein 59	LRRC59
	0.501242	1.51577	P42771	Cyclin-dependent kinase inhibitor 2A	CDKN2A
	1.76982	1.51008	P35222	Catenin beta-1	CTNNB1
	0.80429	1.48909	P14854	Cytochrome c oxidase subunit 6B1	COX6B1
	1.32495	1.48776	P55145	Mesencephalic astrocyte-derived neurotrophic factor	MANF
	1.0057	1.48088	P11166	Solute carrier family 2, facilitated glucose transporter member 1	SLC2A1
	1.26754	1.46606	Q9UBI6	Guanine nucleotide-binding protein G(I)/G(S)/G(O) subunit gamma-12	GNG12
	3.34884	1.45656	P01889	HLA class I histocompatibility antigen, B-7 alpha chain	HLA-B
	1.26852	1.42419	O15460	Prolyl 4-hydroxylase subunit alpha-2	P4HA2
	0.802066	1.41904	P62873	Guanine nucleotide-binding protein G(I)/G(S)/G(T) subunit beta-1	GNB1
	0.605849	1.40919	O75718	Cartilage-associated protein	CRTAP
	1.10611	1.39101	P48147	Prolyl endopeptidase	PREP
	0.993912	1.39085	Q9NYL9	Tropomodulin-3	TMOD3
	2.07379	1.38585	Q9NZT2	Opioid growth factor receptor	OGFR
	1.68065	1.37996	Q96IZ0	PRKC apoptosis WT1 regulator protein	PAWR
	0.496583	1.37851	Q16629	Serine/arginine-rich splicing factor 7	SRSF7
	0.549363	1.37726	P09012	U1 small nuclear ribonucleoprotein A	SNRPA
	0.746895	1.36533	P36957	Dihydrolipoyllysine-residue succinyltransferase component of 2-oxoglutarate dehydrogenase complex, mitochondrial	DLST
	0.714025	1.3384	P55795	Heterogeneous nuclear ribonucleoprotein H2	HNRNPH2
	1.28231	1.33725	P61106	Ras-related protein Rab-14	RAB14
	2.30399	1.32887	Q13325	Interferon-induced protein with tetratricopeptide repeats 5	IFIT5
	1.31927	1.31486	P50579	Methionine aminopeptidase 2	METAP2
	0.449935	1.29554	P56537	Eukaryotic translation initiation factor 6	EIF6
	0.715396	1.29521	P11387	DNA topoisomerase 1	TOP1
	0.549474	1.27522	P50238	Cysteine-rich protein 1	CRIP1
	0.462768	1.27271	P20290	Transcription factor BTF3	BTF3
	0.459134	1.27051	Q13151	Heterogeneous nuclear ribonucleoprotein A0	HNRNPA0
	0.933019	1.26679	Q7Z2W4	Zinc finger CCCH-type antiviral protein 1	ZC3HAV1
	0.921636	1.26191	P00367	Glutamate dehydrogenase 1, mitochondrial	GLUD1
	0.839976	1.25619	Q8N8S7	Protein enabled homolog	ENAH
	1.17515	1.25358	P37198	Nuclear pore glycoprotein p62	NUP62
	0.649911	1.24669	P49207	60S ribosomal protein L34	RPL34
	2.8435	1.24549	P20592	Interferon-induced GTP-binding protein Mx2	MX2
	1.83543	1.24187	Q9NXG2	THUMP domain-containing protein 1	THUMPD1
	1.82623	1.22595	P19971	Thymidine phosphorylase	TYMP
	0.360284	1.22038	P62979	Ubiquitin-40S ribosomal protein S27a	RPS27A
	0.413722	1.21577	O75937	DnaJ homolog subfamily C member 8	DNAJC8
	0.414623	1.20842	P68366	Tubulin alpha-4A chain	TUBA4A
	1.36662	1.20258	Q07157	Tight junction protein ZO-1	TJP1
	0.470113	1.18516	O75607	Nucleoplasmin-3	NPM3
	0.885586	1.18506	Q13561	Dynactin subunit 2	DCTN2
	1.07812	1.18109	Q9UG63	ATP-binding cassette sub-family F member 2	ABCF2
	0.764819	1.17749	Q9H4M9	EH domain-containing protein 1	EHD1
	0.809637	1.17517	P63167	Dynein light chain 1, cytoplasmic	DYNLL1
	0.90457	1.16985	Q9BS26	Endoplasmic reticulum resident protein 44	ERP44
	0.82271	1.16917	O95336	6-phosphogluconolactonase	PGLS
	0.427423	1.16909	P13987	CD59 glycoprotein	CD59
	0.287741	1.16661	P07437	Tubulin beta chain	TUBB
	0.970959	1.1627	Q9H3N1	Thioredoxin-related transmembrane protein 1	TMX1
	0.545724	1.16216	Q9GZT3	SRA stem-loop-interacting RNA-binding protein, mitochondrial	SLIRP
	1.29087	1.16034	P35269	General transcription factor IIF subunit 1	GTF2F1
	0.916855	1.14193	P09234	U1 small nuclear ribonucleoprotein C	SNRPC
	0.826224	1.13151	Q9NQG5	Regulation of nuclear pre-mRNA domain-containing protein 1B	RPRD1B
	0.907547	1.12445	Q13547	Histone deacetylase 1	HDAC1
	0.405722	1.12337	O14979	Heterogeneous nuclear ribonucleoprotein D-like	HNRNPDL
	0.350265	1.1188	P55209	Nucleosome assembly protein 1-like 1	NAP1L1
	0.402148	1.11243	P25787	Proteasome subunit alpha type-2	PSMA2
	0.833032	1.10949	O00273	DNA fragmentation factor subunit alpha	DFFA
	0.490647	1.10232	Q15654	Thyroid receptor-interacting protein 6	TRIP6
	0.44144	1.10084	Q9Y277	Voltage-dependent anion-selective channel protein 3	VDAC3
	1.1727	1.09266	Q9Y5M8	Signal recognition particle receptor subunit beta	SRPRB
	0.740396	1.08903	Q9NQR4	Omega-amidase NIT2	NIT2
	0.765835	1.07487	P31150	Rab GDP dissociation inhibitor alpha	GDI1
	0.376073	1.07457	P56192	Methionine--tRNA ligase, cytoplasmic	MARS
	0.998631	1.07028	Q5BKZ1	DBIRD complex subunit ZNF326	ZNF326
	0.430753	1.06485	O95456	Proteasome assembly chaperone 1	PSMG1
	0.676124	1.06386	Q04323	UBX domain-containing protein 1	UBXN1
	0.410915	1.0473	P50914	60S ribosomal protein L14	RPL14
	0.292047	1.04553	P62314	Small nuclear ribonucleoprotein Sm D1	SNRPD1
	0.895984	1.0425	Q13595	Transformer-2 protein homolog alpha	TRA2A
	0.737613	1.03652	P20908	Collagen alpha-1(V) chain	COL5A1
	0.67275	1.02852	Q9UMX0	Ubiquilin-1	UBQLN1
	0.471416	1.0273	P55735	Protein SEC13 homolog	SEC13
	0.596785	1.0246	P55036	26S proteasome non-ATPase regulatory subunit 4	PSMD4
	0.480671	1.02237	Q9Y5A9	YTH domain-containing family protein 2	YTHDF2
	0.762375	1.01669	P17655	Calpain-2 catalytic subunit	CAPN2
	0.505754	1.01644	Q13620	Cullin-4B	CUL4B
	0.853243	1.00589	Q6YN16	Hydroxysteroid dehydrogenase-like protein 2	HSDL2
	1.10105	1.00196	Q9Y2W2	WW domain-binding protein 11	WBP11
	0.411397	0.997366	Q15293	Reticulocalbin-1	RCN1
	0.666895	0.996157	O14933	Ubiquitin/ISG15-conjugating enzyme E2 L6	UBE2L6
	1.60431	0.995548	Q32P28	Prolyl 3-hydroxylase 1	LEPRE1
	0.646013	0.993068	P08174	Complement decay-accelerating factor	CD55
	0.806657	0.982648	Q92804	TATA-binding protein-associated factor 2N	TAF15
	0.477506	0.978571	Q9H3K6	BolA-like protein 2	BOLA2
	0.514799	0.97814	P47755	F-actin-capping protein subunit alpha-2	CAPZA2
	0.630227	0.969429	O75964	ATP synthase subunit g, mitochondrial	ATP5L
	0.866381	0.968714	P12955	Xaa-Pro dipeptidase	PEPD
	0.776455	0.959326	Q4VC31	Coiled-coil domain-containing protein 58	CCDC58
	0.375389	0.956839	P16401	Histone H1.5	HIST1H1B
	1.13543	0.947618	P13995	Bifunctional methylenetetrahydrofolate dehydrogenase/cyclohydrolase, mitochondrial	MTHFD2
	0.670794	0.941817	P20073	Annexin A7	ANXA7
	0.530092	0.928888	P04179	Superoxide dismutase [Mn], mitochondrial	SOD2
	0.48712	0.928752	Q13247	Serine/arginine-rich splicing factor 6	SRSF6
	3.23482	0.924388	Q9P2E9	Ribosome-binding protein 1	RRBP1
	0.40695	0.922197	P63173	60S ribosomal protein L38	RPL38
	0.892286	0.904644	Q15365	Poly(rC)-binding protein 1	PCBP1
	0.254014	0.904535	P42330	Aldo-keto reductase family 1 member C3	AKR1C3
	0.549933	0.902566	P15927	Replication protein A 32 kDa subunit	RPA2
	0.993366	0.900256	Q9UPQ0	LIM and calponin homology domains-containing protein 1	LIMCH1
	0.86526	0.894485	Q16851	UTP--glucose-1-phosphate uridylyltransferase	UGP2
	1.03944	0.89268	O00151	PDZ and LIM domain protein 1	PDLIM1
	0.594335	0.888317	Q15366	Poly(rC)-binding protein 2	PCBP2
	0.432234	0.88817	P40261	Nicotinamide N-methyltransferase	NNMT
	0.419253	0.884279	P61758	Prefoldin subunit 3	VBP1
	0.676452	0.883802	P49755	Transmembrane emp24 domain-containing protein 10	TMED10
	0.496337	0.8838	P63162	Small nuclear ribonucleoprotein-associated protein N	SNRPN
	0.549196	0.873399	Q9UHB9	Signal recognition particle subunit SRP68	SRP68
	0.705141	0.852324	Q99459	Cell division cycle 5-like protein	CDC5L
	0.399104	0.852233	P61956	Small ubiquitin-related modifier 2	SUMO2
	0.864647	0.84569	O00116	Alkyldihydroxyacetonephosphate synthase, peroxisomal	AGPS
	0.547343	0.842773	Q99615	DnaJ homolog subfamily C member 7	DNAJC7
	0.320621	0.842587	O15031	Plexin-B2	PLXNB2
	0.366651	0.840376	P37235	Hippocalcin-like protein 1	HPCAL1
	2.0726	0.83809	Q96GQ7	Probable ATP-dependent RNA helicase DDX27	DDX27
	0.437561	0.837487	P62942	Peptidyl-prolyl cis-trans isomerase FKBP1A	FKBP1A
	0.408692	0.837062	P47985	Cytochrome b-c1 complex subunit Rieske, mitochondrial	UQCRFS1
	1.41709	0.834736	A0A0B4J2E5	Periodic tryptophan protein 2 homolog	PWP2
	0.332159	0.833135	Q9BUP3	Oxidoreductase HTATIP2	HTATIP2
	0.670824	0.832839	Q96KP4	Cytosolic non-specific dipeptidase	CNDP2
	0.524559	0.832331	P62308	Small nuclear ribonucleoprotein G	SNRPG
	0.551355	0.830808	O75367	Core histone macro-H2A.1	H2AFY
	0.434952	0.824991	Q96DI7	U5 small nuclear ribonucleoprotein 40 kDa protein	SNRNP40
	0.276192	0.82208	P19105	Myosin regulatory light chain 12A	MYL12A
	0.413397	0.812097	Q6IBS0	Twinfilin-2	TWF2
	0.947935	0.809946	O43795	Unconventional myosin-Ib	MYO1B
	0.834748	0.807151	Q8NCW5	NAD(P)H-hydrate epimerase	APOA1BP
	1.01009	0.804719	P08754	Guanine nucleotide-binding protein G(k) subunit alpha	GNAI3
	0.977447	0.800836	Q9UKX7	Nuclear pore complex protein Nup50	NUP50
	0.367603	0.798659	Q9Y3B3	Transmembrane emp24 domain-containing protein 7	TMED7
	0.28676	0.797216	Q58FF8	Putative heat shock protein HSP 90-beta 2	HSP90AB2P
	0.646451	0.795803	O60749	Sorting nexin-2	SNX2
	0.408063	0.788955	O14579	Coatomer subunit epsilon	COPE
	0.360675	0.788148	Q9BRA2	Thioredoxin domain-containing protein 17	TXNDC17
	0.633243	0.787937	O75400	Pre-mRNA-processing factor 40 homolog A	PRPF40A
	0.547896	0.787161	Q07021	Complement component 1 Q subcomponent-binding protein, mitochondrial	C1QBP
	0.53005	0.784068	Q6NZI2	Polymerase I and transcript release factor	PTRF
	0.945849	0.781759	P42892	Endothelin-converting enzyme 1	ECE1
	0.514176	0.77931	P43121	Cell surface glycoprotein MUC18	MCAM
	0.440094	0.770456	P18583	Protein SON	SON
	0.734723	0.762632	P08243	Asparagine synthetase [glutamine-hydrolyzing]	ASNS
	0.647695	0.761611	O15498	Synaptobrevin homolog YKT6	YKT6
	0.441396	0.759356	P61081	NEDD8-conjugating enzyme Ubc12	UBE2M
	1.31358	0.754262	Q9H0A0	N-acetyltransferase 10	NAT10
	0.254877	0.754233	Q6PKG0	La-related protein 1	LARP1
	0.873371	0.745178	P41223	Protein BUD31 homolog	BUD31
	0.405308	0.731179	P07996	Thrombospondin-1	THBS1
	0.340639	0.719688	P24666	Low molecular weight phosphotyrosine protein phosphatase	ACP1
	0.39369	0.717955	P53634	Dipeptidyl peptidase 1	CTSC
	0.807118	0.716098	Q9H488	GDP-fucose protein O-fucosyltransferase 1	POFUT1
	1.55358	0.715027	O00461	Golgi integral membrane protein 4	GOLIM4
	0.270411	0.714145	P43304	Glycerol-3-phosphate dehydrogenase, mitochondrial	GPD2
	0.399147	0.709077	P62633	Cellular nucleic acid-binding protein	CNBP
	0.481435	0.702317	P41236	Protein phosphatase inhibitor 2	PPP1R2
	1.25705	0.7004	P83731	60S ribosomal protein L24	RPL24
	0.440647	0.698205	P17096	High mobility group protein HMG-I/HMG-Y	HMGA1
	0.490504	0.695635	Q9GZL7	Ribosome biogenesis protein WDR12	WDR12
	0.495539	0.691946	P51116	Fragile X mental retardation syndrome-related protein 2	FXR2
	1.1931	0.690301	Q7Z5L9	Interferon regulatory factor 2-binding protein 2	IRF2BP2
	0.416081	0.690276	Q14192	Four and a half LIM domains protein 2	FHL2
	0.42911	0.688066	Q9BQ67	Glutamate-rich WD repeat-containing protein 1	GRWD1
	0.339742	0.686763	P60903	Protein S100-A10	S100A10
	0.519052	0.686533	Q9Y520	Protein PRRC2C	PRRC2C
	0.298027	0.684768	Q9H2U2	Inorganic pyrophosphatase 2, mitochondrial	PPA2
	0.262771	0.683501	P35244	Replication protein A 14 kDa subunit	RPA3
	0.264293	0.678605	P18859	ATP synthase-coupling factor 6, mitochondrial	ATP5J
	1.24011	0.675508	P09417	Dihydropteridine reductase	QDPR
	0.44236	0.673841	P62820	Ras-related protein Rab-1A	RAB1A
	0.471922	0.673606	P40121	Macrophage-capping protein	CAPG
	1.58184	0.669487	O75695	Protein XRP2	RP2
	1.0708	0.668793	P62987	Ubiquitin-60S ribosomal protein L40	UBA52
	1.01113	0.668538	Q5T6F2	Ubiquitin-associated protein 2	UBAP2
	0.666208	0.668093	Q9Y265	RuvB-like 1	RUVBL1
	0.841396	0.664472	Q07812	Apoptosis regulator BAX	BAX
	0.929714	0.655357	P49903	Selenide, water dikinase 1	SEPHS1
	0.173034	0.654776	Q9UHV9	Prefoldin subunit 2	PFDN2
	0.68047	0.653795	Q96A49	Synapse-associated protein 1	SYAP1
	1.9693	0.653684	Q13501	Sequestosome-1	SQSTM1
	2.24694	0.651477	Q06323	Proteasome activator complex subunit 1	PSME1
	0.697344	0.651427	P62136	Serine/threonine-protein phosphatase PP1-alpha catalytic subunit	PPP1CA
	0.385239	0.649939	P48739	Phosphatidylinositol transfer protein beta isoform	PITPNB
	0.666062	0.648396	Q13509	Tubulin beta-3 chain	TUBB3
	0.631536	0.647831	Q13177	Serine/threonine-protein kinase PAK 2	PAK2
	0.250383	0.642447	Q9Y224	UPF0568 protein C14orf166	C14orf166
	0.388749	0.637046	Q99961	Endophilin-A2	SH3GL1
	0.849817	0.635506	Q07065	Cytoskeleton-associated protein 4	CKAP4
	0.539822	0.634091	O00499	Myc box-dependent-interacting protein 1	BIN1
	0.384324	0.631396	Q09161	Nuclear cap-binding protein subunit 1	NCBP1
	1.54879	0.628925	Q9P2R3	Rabankyrin-5	ANKFY1
	0.582822	0.628773	Q99536	Synaptic vesicle membrane protein VAT-1 homolog	VAT1
	0.325963	0.626391	O75436	Vacuolar protein sorting-associated protein 26A	VPS26A
	0.799306	0.622762	Q9Y295	Developmentally-regulated GTP-binding protein 1	DRG1
	0.516747	0.622019	Q86XP3	ATP-dependent RNA helicase DDX42	DDX42
	0.352302	0.60674	Q9P287	BRCA2 and CDKN1A-interacting protein	BCCIP
	0.27396	0.605928	O96019	Actin-like protein 6A	ACTL6A
	0.394239	0.604624	O43447	Peptidyl-prolyl cis-trans isomerase H	PPIH
	1.1865	0.603387	P14209	CD99 antigen	CD99
	0.596538	0.599166	Q8WUM0	Nuclear pore complex protein Nup133	NUP133
	1.18453	0.59676	Q92598	Heat shock protein 105 kDa	HSPH1
	0.852049	0.594766	Q16719	Kynureninase	KYNU
	0.404781	0.594599	P48059	LIM and senescent cell antigen-like-containing domain protein 1	LIMS1
	0.274354	0.592642	P62140	Serine/threonine-protein phosphatase PP1-beta catalytic subunit	PPP1CB
	0.404636	0.590198	Q9Y263	Phospholipase A-2-activating protein	PLAA
	0.596917	0.590144	Q9NZM1	Myoferlin	MYOF
	0.321651	0.587731	O15305	Phosphomannomutase 2	PMM2
	0.312278	0.586395	O15212	Prefoldin subunit 6	PFDN6
	0.276472	0.584614	Q9GZZ1	N-alpha-acetyltransferase 50	NAA50
	0.882498	0.580014	Q96T88	E3 ubiquitin-protein ligase UHRF1	UHRF1
	0.314093	0.579361	P51970	NADH dehydrogenase [ubiquinone] 1 alpha subcomplex subunit 8	NDUFA8
	0.665963	0.577178	Q9UMY1	Nucleolar protein 7	NOL7
	0.354634	0.572206	Q9Y3C6	Peptidyl-prolyl cis-trans isomerase-like 1	PPIL1
	0.469315	0.56782	Q9NX58	Cell growth-regulating nucleolar protein	LYAR
	0.443181	0.562553	P62877	E3 ubiquitin-protein ligase RBX1	RBX1
	1.32067	0.56241	P37108	Signal recognition particle 14 kDa protein	SRP14
	1.14161	0.560659	Q9UNZ2	NSFL1 cofactor p47	NSFL1C
	0.290611	0.55951	P12277	Creatine kinase B-type	CKB
	0.344976	0.558928	P48637	Glutathione synthetase	GSS
	0.26117	0.555465	Q7L2H7	Eukaryotic translation initiation factor 3 subunit M	EIF3M
	0.784353	0.547671	Q9NRN7	L-aminoadipate-semialdehyde dehydrogenase-phosphopantetheinyl transferase	AASDHPPT
	1.03167	0.54666	P11766	Alcohol dehydrogenase class-3	ADH5
	0.332351	0.546405	Q9NZ01	Very-long-chain enoyl-CoA reductase	TECR
	0.994026	0.544167	Q07666	KH domain-containing, RNA-binding, signal transduction-associated protein 1	KHDRBS1
	0.2514	0.542075	P43307	Translocon-associated protein subunit alpha	SSR1
	1.94499	0.540765	O00622	Protein CYR61	CYR61
	0.464581	0.540433	Q13867	Bleomycin hydrolase	BLMH
	1.8354	0.537362	P21291	Cysteine and glycine-rich protein 1	CSRP1
	0.219069	0.536379	P56134	ATP synthase subunit f, mitochondrial	ATP5J2
	0.254018	0.531848	Q10713	Mitochondrial-processing peptidase subunit alpha	PMPCA
	0.289624	0.531613	P16949	Stathmin	STMN1
	0.24872	0.531484	Q99584	Protein S100-A13	S100A13
	2.2578	0.528491	P54920	Alpha-soluble NSF attachment protein	NAPA
	0.166351	0.527379	P61970	Nuclear transport factor 2	NUTF2
	0.861718	0.527286	P55327	Tumor protein D52	TPD52
	1.06964	0.525042	P23381	Tryptophan--tRNA ligase, cytoplasmic	WARS
	0.943243	0.52375	P31949	Protein S100-A11	S100A11
	0.235417	0.52203	P51571	Translocon-associated protein subunit delta	SSR4
	0.933349	0.521423	Q9P0L0	Vesicle-associated membrane protein-associated protein A	VAPA
	0.424184	0.521271	O75489	NADH dehydrogenase [ubiquinone] iron-sulfur protein 3, mitochondrial	NDUFS3
	0.296343	0.521238	P50995	Annexin A11	ANXA11
	0.851435	0.521044	Q63ZY3	KN motif and ankyrin repeat domain-containing protein 2	KANK2
	0.84874	0.519674	Q02809	Procollagen-lysine,2-oxoglutarate 5-dioxygenase 1	PLOD1
	0.485445	0.519596	O75340	Programmed cell death protein 6	PDCD6
	0.787813	0.517021	P28331	NADH-ubiquinone oxidoreductase 75 kDa subunit, mitochondrial	NDUFS1
	0.436398	0.507571	Q96HS1	Serine/threonine-protein phosphatase PGAM5, mitochondrial	PGAM5
	2.22826	0.506813	P84098	60S ribosomal protein L19	RPL19
	0.326503	0.50584	P42126	Enoyl-CoA delta isomerase 1, mitochondrial	ECI1
	0.640796	0.504879	Q96CT7	Coiled-coil domain-containing protein 124	CCDC124
	0.33395	0.504467	Q86SF2	N-acetylgalactosaminyltransferase 7	GALNT7
	0.402994	0.501927	O00567	Nucleolar protein 56	NOP56
	0.287621	0.500126	Q9BXJ9	N-alpha-acetyltransferase 15, NatA auxiliary subunit	NAA15
	0.470215	0.498778	O15347	High mobility group protein B3	HMGB3
	0.758892	0.497309	O95817	BAG family molecular chaperone regulator 3	BAG3
	1.41035	0.493439	Q32MZ4	Leucine-rich repeat flightless-interacting protein 1	LRRFIP1
	0.470541	0.492693	Q7RTV0	PHD finger-like domain-containing protein 5A	PHF5A
	0.291735	0.488225	P16435	NADPH--cytochrome P450 reductase	POR
	0.264088	0.487673	O43847	Nardilysin	NRD1
	1.06775	0.48598	O43290	U4/U6.U5 tri-snRNP-associated protein 1	SART1
	0.258955	0.483597	Q9NZL4	Hsp70-binding protein 1	HSPBP1
	0.480437	0.483082	Q10471	Polypeptide N-acetylgalactosaminyltransferase 2	GALNT2
	0.38232	0.482033	P51648	Fatty aldehyde dehydrogenase	ALDH3A2
	3.14337	0.480633	P31689	DnaJ homolog subfamily A member 1	DNAJA1
	0.372759	0.479689	Q9Y5J7	Mitochondrial import inner membrane translocase subunit Tim9	TIMM9
	0.427808	0.478195	Q14764	Major vault protein	MVP
	1.60624	0.472941	P26358	DNA (cytosine-5)-methyltransferase 1	DNMT1
	0.337419	0.472876	Q9NRF9	DNA polymerase epsilon subunit 3	POLE3
	0.24436	0.472481	Q13630	GDP-L-fucose synthase	TSTA3
	1.32295	0.469964	Q9UL46	Proteasome activator complex subunit 2	PSME2
	1.01664	0.467836	P05186	Alkaline phosphatase, tissue-nonspecific isozyme	ALPL
	0.311588	0.466495	Q9P2R7	Succinyl-CoA ligase [ADP-forming] subunit beta, mitochondrial	SUCLA2
	0.55719	0.465944	P00558	Phosphoglycerate kinase 1	PGK1
	0.261211	0.461938	Q13057	Bifunctional coenzyme A synthase	COASY
	0.278988	0.461502	O75380	NADH dehydrogenase [ubiquinone] iron-sulfur protein 6, mitochondrial	NDUFS6
	1.99105	0.461339	Q9ULV4	Coronin-1C	CORO1C
	0.448579	0.459665	Q96RP9	Elongation factor G, mitochondrial	GFM1
	0.644742	0.454179	Q12904	Aminoacyl tRNA synthase complex-interacting multifunctional protein 1	AIMP1
	0.188113	0.453362	Q96C90	Protein phosphatase 1 regulatory subunit 14B	PPP1R14B
	0.591579	0.452789	P14735	Insulin-degrading enzyme	IDE
	0.93968	0.448685	Q9UHB6	LIM domain and actin-binding protein 1	LIMA1
	2.81738	0.446077	P0DMV9	Heat shock 70 kDa protein 1B	HSPA1B
	0.525455	0.445256	Q9H7Z7	Prostaglandin E synthase 2	PTGES2
	0.471769	0.445155	P09661	U2 small nuclear ribonucleoprotein A	SNRPA1
	0.292584	0.442642	Q9NVP1	ATP-dependent RNA helicase DDX18	DDX18
	0.352221	0.438661	P08133	Annexin A6	ANXA6
	1.8695	0.435407	O75368	SH3 domain-binding glutamic acid-rich-like protein	SH3BGRL
	1.12229	0.435041	P36952	Serpin B5	SERPINB5
	0.31332	0.433695	O00425	Insulin-like growth factor 2 mRNA-binding protein 3	IGF2BP3
	0.285248	0.432699	Q15021	Condensin complex subunit 1	NCAPD2
	0.434898	0.429547	Q16543	Hsp90 co-chaperone Cdc37	CDC37
	0.802314	0.42952	Q9UKY7	Protein CDV3 homolog	CDV3
	0.346928	0.427791	O15294	UDP-N-acetylglucosamine--peptide N-acetylglucosaminyltransferase 110 kDa subunit	OGT
	0.512754	0.427771	Q9NX40	OCIA domain-containing protein 1	OCIAD1
	0.198384	0.424819	Q9BTV4	Transmembrane protein 43	TMEM43
	0.387913	0.424272	Q9NS69	Mitochondrial import receptor subunit TOM22 homolog	TOMM22
	1.21459	0.423365	P40938	Replication factor C subunit 3	RFC3
	0.494866	0.422477	P46821	Microtubule-associated protein 1B	MAP1B
	0.174764	0.419256	O43324	Eukaryotic translation elongation factor 1 epsilon-1	EEF1E1
	0.251932	0.417418	P10644	cAMP-dependent protein kinase type I-alpha regulatory subunit	PRKAR1A
	0.994926	0.416121	Q9UK76	Hematological and neurological expressed 1 protein	HN1
	0.828819	0.409132	Q9UBE0	SUMO-activating enzyme subunit 1	SAE1
	0.440838	0.408305	Q8N183	Mimitin, mitochondrial	NDUFAF2
	0.982323	0.405477	P09874	Poly [ADP-ribose] polymerase 1	PARP1
	0.280936	0.401949	P04181	Ornithine aminotransferase, mitochondrial	OAT
	0.593364	0.401145	O60264	SWI/SNF-related matrix-associated actin-dependent regulator of chromatin subfamily A member 5	SMARCA5
	0.395501	0.398519	Q9BW27	Nuclear pore complex protein Nup85	NUP85
	0.843244	0.398059	Q15056	Eukaryotic translation initiation factor 4H	EIF4H
	0.47594	0.396627	Q9UDY4	DnaJ homolog subfamily B member 4	DNAJB4
	1.18756	0.396083	Q01995	Transgelin	TAGLN
	0.195419	0.395586	Q8TEQ6	Gem-associated protein 5	GEMIN5
	0.325313	0.392122	P61006	Ras-related protein Rab-8A	RAB8A
	0.516345	0.391593	Q92896	Golgi apparatus protein 1	GLG1
	0.270342	0.391266	Q92879	CUGBP Elav-like family member 1	CELF1
	0.967882	0.390977	P51659	Peroxisomal multifunctional enzyme type 2	HSD17B4
	0.329136	0.388626	Q15417	Calponin-3	CNN3
	0.595266	0.388266	Q9H074	Polyadenylate-binding protein-interacting protein 1	PAIP1
	0.115493	0.387237	P55084	Trifunctional enzyme subunit beta, mitochondrial	HADHB
	0.747692	0.386925	P46778	60S ribosomal protein L21	RPL21
	1.22186	0.381658	Q01130	Serine/arginine-rich splicing factor 2	SRSF2
	0.721825	0.380399	Q13126	S-methyl-5-thioadenosine phosphorylase	MTAP
	0.182312	0.37967	Q92769	Histone deacetylase 2	HDAC2
	0.337021	0.37878	P98175	RNA-binding protein 10	RBM10
	0.276403	0.376112	Q14061	Cytochrome c oxidase copper chaperone	COX17
	1.9033	0.374622	O60841	Eukaryotic translation initiation factor 5B	EIF5B
	0.15775	0.374351	Q9NRX4	14 kDa phosphohistidine phosphatase	PHPT1
	0.15848	0.372135	O75915	PRA1 family protein 3	ARL6IP5
	0.339055	0.371878	Q8N0X7	Spartin	SPG20
	0.21245	0.370865	Q13418	Integrin-linked protein kinase	ILK
	0.6584	0.3688	P45880	Voltage-dependent anion-selective channel protein 2	VDAC2
	0.628139	0.367115	Q15942	Zyxin	ZYX
	0.190886	0.365868	Q96HE7	ERO1-like protein alpha	ERO1L
	0.39053	0.364912	P23193	Transcription elongation factor A protein 1	TCEA1
	1.81832	0.363058	P12429	Annexin A3	ANXA3
	0.286391	0.361957	Q8WXI9	Transcriptional repressor p66-beta	GATAD2B
	0.879126	0.36128	P05387	60S acidic ribosomal protein P2	RPLP2
	1.79426	0.360067	P25685	DnaJ homolog subfamily B member 1	DNAJB1
	0.168444	0.356985	Q12769	Nuclear pore complex protein Nup160	NUP160
	0.695461	0.356645	P67809	Nuclease-sensitive element-binding protein 1	YBX1
	0.44848	0.355854	Q92973	Transportin-1	TNPO1
	0.44206	0.355151	P52565	Rho GDP-dissociation inhibitor 1	ARHGDIA
	0.96565	0.354585	Q5JTH9	RRP12-like protein	RRP12
	0.359971	0.354477	P13798	Acylamino-acid-releasing enzyme	APEH
	0.839403	0.352264	Q00839	Heterogeneous nuclear ribonucleoprotein U	HNRNPU
	0.851224	0.351336	P20618	Proteasome subunit beta type-1	PSMB1
	0.795829	0.349024	Q14498	RNA-binding protein 39	RBM39
	2.12477	0.348505	P52597	Heterogeneous nuclear ribonucleoprotein F	HNRNPF
	0.314092	0.348447	P51610	Host cell factor 1	HCFC1
	0.219445	0.347919	Q5SSJ5	Heterochromatin protein 1-binding protein 3	HP1BP3
	0.347375	0.346552	Q99614	Tetratricopeptide repeat protein 1	TTC1
	0.93341	0.34635	O75083	WD repeat-containing protein 1	WDR1
	0.262108	0.343819	O60568	Procollagen-lysine,2-oxoglutarate 5-dioxygenase 3	PLOD3
	0.191556	0.340467	P57740	Nuclear pore complex protein Nup107	NUP107
	0.804049	0.34033	P49458	Signal recognition particle 9 kDa protein	SRP9
	0.500545	0.33859	P46087	Probable 28S rRNA (cytosine(4447)-C(5))-methyltransferase	NOP2
	0.18224	0.338517	P21964	Catechol O-methyltransferase	COMT
	0.66775	0.337755	P11142	Heat shock cognate 71 kDa protein	HSPA8
	0.770668	0.332415	P04899	Guanine nucleotide-binding protein G(i) subunit alpha-2	GNAI2
	0.339979	0.332294	Q5T8P6	RNA-binding protein 26	RBM26
	0.419838	0.331855	P31930	Cytochrome b-c1 complex subunit 1, mitochondrial	UQCRC1
	0.166486	0.330431	Q9H0U4	Ras-related protein Rab-1B	RAB1B
	1.02002	0.329555	P36578	60S ribosomal protein L4	RPL4
	0.2323	0.32823	O43681	ATPase ASNA1	ASNA1
	0.556431	0.326604	Q9H910	Hematological and neurological expressed 1-like protein	HN1L
	0.725312	0.326525	Q96QK1	Vacuolar protein sorting-associated protein 35	VPS35
	0.185131	0.324954	O00625	Pirin	PIR
	1.0371	0.324414	P04792	Heat shock protein beta-1	HSPB1
	0.437487	0.32356	P13489	Ribonuclease inhibitor	RNH1
	0.233186	0.323523	P53992	Protein transport protein Sec24C	SEC24C
	0.400313	0.323116	Q9HCE1	Putative helicase MOV-10	MOV10
	0.262775	0.322864	O95292	Vesicle-associated membrane protein-associated protein B/C	VAPB
	0.294732	0.319638	Q86X55	Histone-arginine methyltransferase CARM1	CARM1
	0.700134	0.318391	P12814	Alpha-actinin-1	ACTN1
	0.673417	0.317624	O95881	Thioredoxin domain-containing protein 12	TXNDC12
	0.639994	0.315285	P18669	Phosphoglycerate mutase 1	PGAM1
	0.18763	0.3131	Q13619	Cullin-4A	CUL4A
	0.825827	0.31266	P62888	60S ribosomal protein L30	RPL30
	0.432589	0.311994	Q96T76	MMS19 nucleotide excision repair protein homolog	MMS19
	0.423666	0.311403	P17980	26S protease regulatory subunit 6A	PSMC3
	0.427759	0.311313	P12081	Histidine--tRNA ligase, cytoplasmic	HARS
	0.210818	0.311087	P35250	Replication factor C subunit 2	RFC2
	0.996163	0.310514	Q9UNF1	Melanoma-associated antigen D2	MAGED2
	0.225995	0.308681	P09211	Glutathione S-transferase P	GSTP1
	0.125871	0.307919	Q8NBJ5	Procollagen galactosyltransferase 1	COLGALT1
	2.41331	0.306218	P62241	40S ribosomal protein S8	RPS8
	0.429046	0.305913	O43747	AP-1 complex subunit gamma-1	AP1G1
	0.482541	0.305161	O75533	Splicing factor 3B subunit 1	SF3B1
	0.755518	0.303102	Q15758	Neutral amino acid transporter B(0)	SLC1A5
	0.286167	0.301948	P61923	Coatomer subunit zeta-1	COPZ1
	0.308651	0.299711	Q9NR31	GTP-binding protein SAR1a	SAR1A
	0.246735	0.299439	P08237	ATP-dependent 6-phosphofructokinase, muscle type	PFKM
	0.525674	0.29917	P51114	Fragile X mental retardation syndrome-related protein 1	FXR1
	0.408494	0.297989	Q13045	Protein flightless-1 homolog	FLII
	0.109585	0.296859	P52895	Aldo-keto reductase family 1 member C2	AKR1C2
	0.881343	0.296499	P60900	Proteasome subunit alpha type-6	PSMA6
	1.0423	0.294536	O43399	Tumor protein D54	TPD52L2
	0.460197	0.292957	P52943	Cysteine-rich protein 2	CRIP2
	0.785757	0.292111	P61221	ATP-binding cassette sub-family E member 1	ABCE1
	2.03492	0.291959	Q9BYG3	MKI67 FHA domain-interacting nucleolar phosphoprotein	NIFK
	0.127611	0.289563	O75153	Clustered mitochondria protein homolog	CLUH
	0.380885	0.288753	Q9NZN4	EH domain-containing protein 2	EHD2
	0.150994	0.286264	Q9NX55	Huntingtin-interacting protein K	HYPK
	1.21037	0.286207	P61247	40S ribosomal protein S3a	RPS3A
	0.449598	0.286075	P07108	Acyl-CoA-binding protein	DBI
	0.532812	0.285186	Q8WX93	Palladin	PALLD
	1.70094	0.284461	O60701	UDP-glucose 6-dehydrogenase	UGDH
	1.2098	0.283608	Q96FQ6	Protein S100-A16	S100A16
	0.518391	0.282253	Q8NI36	WD repeat-containing protein 36	WDR36
	1.39775	0.281415	P18085	ADP-ribosylation factor 4	ARF4
	0.495372	0.279574	O14974	Protein phosphatase 1 regulatory subunit 12A	PPP1R12A
	0.547757	0.278278	P54886	Delta-1-pyrroline-5-carboxylate synthase	ALDH18A1
	0.414454	0.278084	P50454	Serpin H1	SERPINH1
	0.15761	0.278051	O43169	Cytochrome b5 type B	CYB5B
	0.389034	0.277535	P54578	Ubiquitin carboxyl-terminal hydrolase 14	USP14
	1.33706	0.277292	P08574	Cytochrome c1, heme protein, mitochondrial	CYC1
	0.336429	0.276277	Q14118	Dystroglycan	DAG1
	0.13883	0.276219	P09525	Annexin A4	ANXA4
	0.213466	0.275386	Q99439	Calponin-2	CNN2
	0.108558	0.275102	P30084	Enoyl-CoA hydratase, mitochondrial	ECHS1
	0.155943	0.271638	Q14432	cGMP-inhibited 3,5-cyclic phosphodiesterase A	PDE3A
	0.338581	0.271472	Q9NVA2	Septin-11	44450
	0.760149	0.270387	Q96HC4	PDZ and LIM domain protein 5	PDLIM5
	0.135306	0.269622	Q9Y6H1	Coiled-coil-helix-coiled-coil-helix domain-containing protein 2	CHCHD2
	1.01106	0.269216	O43396	Thioredoxin-like protein 1	TXNL1
	0.614274	0.269195	Q15084	Protein disulfide-isomerase A6	PDIA6
	0.601512	0.269063	P62424	60S ribosomal protein L7a	RPL7A
	0.548801	0.268131	Q969S3	Zinc finger protein 622	ZNF622
	1.11093	0.267591	P08195	4F2 cell-surface antigen heavy chain	SLC3A2
	1.12471	0.265488	P32004	Neural cell adhesion molecule L1	L1CAM
	0.3103	0.265133	P09543	2,3-cyclic-nucleotide 3-phosphodiesterase	CNP
	0.26958	0.264881	O43615	Mitochondrial import inner membrane translocase subunit TIM44	TIMM44
	0.210742	0.263389	Q9Y3D6	Mitochondrial fission 1 protein	FIS1
	0.735853	0.263281	P26373	60S ribosomal protein L13	RPL13
	0.83167	0.2628	P25490	Transcriptional repressor protein YY1	YY1
	1.43154	0.26254	Q5JTV8	Torsin-1A-interacting protein 1	TOR1AIP1
	0.83217	0.262447	P00441	Superoxide dismutase [Cu-Zn]	SOD1
	1.27601	0.260291	Q13242	Serine/arginine-rich splicing factor 9	SRSF9
	0.294198	0.260289	E9PAV3	Nascent polypeptide-associated complex subunit alpha, muscle-specific form	NACA
	0.19658	0.260014	Q9NWH9	SAFB-like transcription modulator	SLTM
	0.1748	0.257687	Q9BR76	Coronin-1B	CORO1B
	0.740681	0.257434	P25786	Proteasome subunit alpha type-1	PSMA1
	0.731913	0.256588	P58546	Myotrophin	MTPN
	0.912927	0.255859	Q14839	Chromodomain-helicase-DNA-binding protein 4	CHD4
	1.79454	0.254759	Q9H9B4	Sideroflexin-1	SFXN1
	0.197255	0.254392	P52434	DNA-directed RNA polymerases I, II, and III subunit RPABC3	POLR2H
	0.0975369	0.253467	P10768	S-formylglutathione hydrolase	ESD
	0.147966	0.252497	P46108	Adapter molecule crk	CRK
	0.630818	0.251603	P41091	Eukaryotic translation initiation factor 2 subunit 3	EIF2S3
	0.834716	0.250658	P10599	Thioredoxin	TXN
	0.209996	0.24895	Q14011	Cold-inducible RNA-binding protein	CIRBP
	1.09163	0.248491	O60664	Perilipin-3	PLIN3
	0.415243	0.247967	Q02952	A-kinase anchor protein 12	AKAP12
	0.434971	0.247948	P09496	Clathrin light chain A	CLTA
	1.46339	0.246102	O95232	Luc7-like protein 3	LUC7L3
	0.388557	0.244785	P62318	Small nuclear ribonucleoprotein Sm D3	SNRPD3
	0.145715	0.243351	P09960	Leukotriene A-4 hydrolase	LTA4H
	0.873109	0.24334	Q9H4A4	Aminopeptidase B	RNPEP
	0.20507	0.243263	Q6FI81	Anamorsin	CIAPIN1
	0.676873	0.240454	P46779	60S ribosomal protein L28	RPL28
	0.332184	0.239068	P61019	Ras-related protein Rab-2A	RAB2A
	0.0983168	0.237812	Q15024	Exosome complex component RRP42	EXOSC7
	0.345826	0.237407	P28066	Proteasome subunit alpha type-5	PSMA5
	0.504144	0.237394	P62917	60S ribosomal protein L8	RPL8
	0.361917	0.236246	P59998	Actin-related protein 2/3 complex subunit 4	ARPC4
	0.432359	0.228901	Q9NZB2	Constitutive coactivator of PPAR-gamma-like protein 1	FAM120A
	1.36854	0.228745	P84090	Enhancer of rudimentary homolog	ERH
	0.0728434	0.228589	P68032	Actin, alpha cardiac muscle 1	ACTC1
	0.448398	0.22774	P35637	RNA-binding protein FUS	FUS
	0.185218	0.224933	P49792	E3 SUMO-protein ligase RanBP2	RANBP2
	0.143857	0.224273	Q99729	Heterogeneous nuclear ribonucleoprotein A/B	HNRNPAB
	0.310932	0.224031	P09429	High mobility group protein B1	HMGB1
	0.224967	0.223938	P14866	Heterogeneous nuclear ribonucleoprotein L	HNRNPL
	1.08148	0.223845	Q9Y2W1	Thyroid hormone receptor-associated protein 3	THRAP3
	1.17523	0.223289	P09382	Galectin-1	LGALS1
	0.140253	0.223217	P30044	Peroxiredoxin-5, mitochondrial	PRDX5
	0.153741	0.223106	P62306	Small nuclear ribonucleoprotein F	SNRPF
	0.833878	0.220676	O14737	Programmed cell death protein 5	PDCD5
	0.487778	0.218175	O95433	Activator of 90 kDa heat shock protein ATPase homolog 1	AHSA1
	0.121806	0.218005	Q9Y678	Coatomer subunit gamma-1	COPG1
	0.812848	0.217961	Q6UB35	Monofunctional C1-tetrahydrofolate synthase, mitochondrial	MTHFD1L
	0.0595266	0.217768	P63165	Small ubiquitin-related modifier 1	SUMO1
	0.43905	0.21758	P21980	Protein-glutamine gamma-glutamyltransferase 2	TGM2
	0.325809	0.217349	O60869	Endothelial differentiation-related factor 1	EDF1
	0.199034	0.21731	P11047	Laminin subunit gamma-1	LAMC1
	1.06424	0.21691	Q99805	Transmembrane 9 superfamily member 2	TM9SF2
	0.38722	0.216302	Q8TDN6	Ribosome biogenesis protein BRX1 homolog	BRIX1
	0.132485	0.215351	Q9BUQ8	Probable ATP-dependent RNA helicase DDX23	DDX23
	1.49981	0.213152	P49591	Serine--tRNA ligase, cytoplasmic	SARS
	0.215841	0.212021	P33176	Kinesin-1 heavy chain	KIF5B
	0.33821	0.211105	P62906	60S ribosomal protein L10a	RPL10A
	0.227643	0.2067	P14324	Farnesyl pyrophosphate synthase	FDPS
	0.307723	0.206486	Q9Y2X3	Nucleolar protein 58	NOP58
	0.429063	0.204628	Q01844	RNA-binding protein EWS	EWSR1
	0.518442	0.204035	Q9Y2Z0	Suppressor of G2 allele of SKP1 homolog	SUGT1
	1.16352	0.203504	Q9BVP2	Guanine nucleotide-binding protein-like 3	GNL3
	0.520085	0.201657	Q15717	ELAV-like protein 1	ELAVL1
	0.82911	0.201272	P15311	Ezrin	EZR
	0.183639	0.200405	Q92743	Serine protease HTRA1	HTRA1
	0.116544	0.199158	P62847	40S ribosomal protein S24	RPS24
	0.0797624	0.198366	Q9BRJ6	Uncharacterized protein C7orf50	C7orf50
	0.948384	0.198019	Q9H307	Pinin	PNN
	0.0384231	0.197682	Q59GN2	Putative 60S ribosomal protein L39-like 5	RPL39P5
	0.51124	0.196284	Q08257	Quinone oxidoreductase	CRYZ
	1.53198	0.195943	O00541	Pescadillo homolog	PES1
	0.811849	0.195824	P61254	60S ribosomal protein L26	RPL26
	0.595759	0.195546	P08670	Vimentin	VIM
	0.301176	0.193888	O15371	Eukaryotic translation initiation factor 3 subunit D	EIF3D
	1.84222	0.193657	P20042	Eukaryotic translation initiation factor 2 subunit 2	EIF2S2
	0.0941915	0.193346	Q8IY67	Ribonucleoprotein PTB-binding 1	RAVER1
	1.24009	0.193042	P11021	78 kDa glucose-regulated protein	HSPA5
	0.162525	0.192963	P27144	Adenylate kinase 4, mitochondrial	AK4
	0.624488	0.19266	Q16527	Cysteine and glycine-rich protein 2	CSRP2
	0.391588	0.192438	P43034	Platelet-activating factor acetylhydrolase IB subunit alpha	PAFAH1B1
	0.285229	0.191953	Q96C36	Pyrroline-5-carboxylate reductase 2	PYCR2
	0.719275	0.191845	Q9Y305	Acyl-coenzyme A thioesterase 9, mitochondrial	ACOT9
	1.02617	0.190346	Q01813	ATP-dependent 6-phosphofructokinase, platelet type	PFKP
	0.218843	0.19034	Q08379	Golgin subfamily A member 2	GOLGA2
	0.318035	0.189333	Q9UJU6	Drebrin-like protein	DBNL
	0.656062	0.189096	Q15424	Scaffold attachment factor B1	SAFB
	0.242828	0.188311	Q16181	Septin-7	44446
	0.605083	0.186017	P46781	40S ribosomal protein S9	RPS9
	0.651729	0.184834	O75396	Vesicle-trafficking protein SEC22b	SEC22B
	0.427529	0.183811	Q08945	FACT complex subunit SSRP1	SSRP1
	0.121216	0.180983	Q96C19	EF-hand domain-containing protein D2	EFHD2
	0.618415	0.180355	Q92616	Translational activator GCN1	GCN1L1
	0.843004	0.17925	O15173	Membrane-associated progesterone receptor component 2	PGRMC2
	0.496696	0.178016	P63241	Eukaryotic translation initiation factor 5A-1	EIF5A
	0.264982	0.176479	P80723	Brain acid soluble protein 1	BASP1
	0.180053	0.175768	P30626	Sorcin	SRI
	0.440985	0.173807	P62750	60S ribosomal protein L23a	RPL23A
	2.06651	0.172131	P07900	Heat shock protein HSP 90-alpha	HSP90AA1
	0.646597	0.171998	Q9NR12	PDZ and LIM domain protein 7	PDLIM7
	0.110624	0.171732	P30520	Adenylosuccinate synthetase isozyme 2	ADSS
	0.787993	0.170071	Q15785	Mitochondrial import receptor subunit TOM34	TOMM34
	0.402721	0.167965	O76021	Ribosomal L1 domain-containing protein 1	RSL1D1
	0.279959	0.163905	Q9Y266	Nuclear migration protein nudC	NUDC
	0.327624	0.163811	P51148	Ras-related protein Rab-5C	RAB5C
	0.472628	0.163621	Q9UQE7	Structural maintenance of chromosomes protein 3	SMC3
	0.370742	0.162549	P38159	RNA-binding motif protein, X chromosome	RBMX
	0.712428	0.161053	Q13283	Ras GTPase-activating protein-binding protein 1	G3BP1
	0.174204	0.160956	O60506	Heterogeneous nuclear ribonucleoprotein Q	SYNCRIP
	0.265893	0.160718	Q9H444	Charged multivesicular body protein 4b	CHMP4B
	0.249943	0.158748	P31942	Heterogeneous nuclear ribonucleoprotein H3	HNRNPH3
	0.110194	0.157935	Q86Y56	Dynein assembly factor 5, axonemal	DNAAF5
	0.0694876	0.15778	Q9BWD1	Acetyl-CoA acetyltransferase, cytosolic	ACAT2
	0.0805167	0.157739	O00429	Dynamin-1-like protein	DNM1L
	0.375333	0.15734	P02545	Prelamin-A/C	LMNA
	0.514954	0.155455	Q8TCJ2	Dolichyl-diphosphooligosaccharide--protein glycosyltransferase subunit STT3B	STT3B
	0.161659	0.155018	P16989	Y-box-binding protein 3	YBX3
	0.437663	0.15446	Q13347	Eukaryotic translation initiation factor 3 subunit I	EIF3I
	0.236977	0.15252	P29692	Elongation factor 1-delta	EEF1D
	0.0999269	0.152462	P21399	Cytoplasmic aconitate hydratase	ACO1
	0.209177	0.152232	Q9NXH9	tRNA (guanine(26)-N(2))-dimethyltransferase	TRMT1
	0.476732	0.151562	P14314	Glucosidase 2 subunit beta	PRKCSH
	0.365203	0.15135	O60493	Sorting nexin-3	SNX3
	0.079888	0.151349	Q9UBS4	DnaJ homolog subfamily B member 11	DNAJB11
	0.406269	0.150259	P05556	Integrin beta-1	ITGB1
	0.441023	0.148376	Q02790	Peptidyl-prolyl cis-trans isomerase FKBP4	FKBP4
	0.398962	0.146434	P42166	Lamina-associated polypeptide 2, isoform alpha	TMPO
	0.499311	0.145678	O95347	Structural maintenance of chromosomes protein 2	SMC2
	0.0820185	0.145557	Q86VP6	Cullin-associated NEDD8-dissociated protein 1	CAND1
	0.290044	0.144729	P62910	60S ribosomal protein L32	RPL32
	0.182256	0.143859	P27348	14-3-3 protein theta	YWHAQ
	0.605317	0.142884	Q9NVI7	ATPase family AAA domain-containing protein 3A	ATAD3A
	0.230731	0.141457	P31943	Heterogeneous nuclear ribonucleoprotein H	HNRNPH1
	0.194458	0.141257	P47756	F-actin-capping protein subunit beta	CAPZB
	0.335733	0.141045	Q9UGI8	Testin	TES
	0.23957	0.140749	O00571	ATP-dependent RNA helicase DDX3X	DDX3X
	0.121683	0.140686	Q13228	Selenium-binding protein 1	SELENBP1
	0.267747	0.140684	P49721	Proteasome subunit beta type-2	PSMB2
	0.313073	0.140341	P37802	Transgelin-2	TAGLN2
	0.2431	0.139476	P58107	Epiplakin	EPPK1
	0.142896	0.138993	Q8NFH4	Nucleoporin Nup37	NUP37
	1.83181	0.138776	Q09666	Neuroblast differentiation-associated protein AHNAK	AHNAK
	1.19056	0.138389	Q16881	Thioredoxin reductase 1, cytoplasmic	TXNRD1
	0.546251	0.138376	P39019	40S ribosomal protein S19	RPS19
	0.711725	0.136799	P26599	Polypyrimidine tract-binding protein 1	PTBP1
	0.602466	0.136799	P52272	Heterogeneous nuclear ribonucleoprotein M	HNRNPM
	0.178258	0.136771	Q96KR1	Zinc finger RNA-binding protein	ZFR
	0.149196	0.136719	P53041	Serine/threonine-protein phosphatase 5	PPP5C
	0.188089	0.136696	P82650	28S ribosomal protein S22, mitochondrial	MRPS22
	0.346439	0.134799	P41227	N-alpha-acetyltransferase 10	NAA10
	0.189027	0.134727	Q14157	Ubiquitin-associated protein 2-like	UBAP2L
	0.506882	0.134583	P12270	Nucleoprotein TPR	TPR
	0.292735	0.134026	Q05682	Caldesmon	CALD1
	0.228357	0.134017	Q08499	cAMP-specific 3,5-cyclic phosphodiesterase 4D	PDE4D
	0.277737	0.133557	P18124	60S ribosomal protein L7	RPL7
	0.102284	0.13346	O75962	Triple functional domain protein	TRIO
	0.557997	0.132986	Q96AC1	Fermitin family homolog 2	FERMT2
	0.281397	0.132572	P23528	Cofilin-1	CFL1
	0.190882	0.130333	P20839	Inosine-5-monophosphate dehydrogenase 1	IMPDH1
	0.702635	0.130081	P13667	Protein disulfide-isomerase A4	PDIA4
	0.370443	0.129784	Q99848	Probable rRNA-processing protein EBP2	EBNA1BP2
	0.538405	0.128829	P43487	Ran-specific GTPase-activating protein	RANBP1
	0.356514	0.128013	Q01650	Large neutral amino acids transporter small subunit 1	SLC7A5
	0.23925	0.127611	Q01518	Adenylyl cyclase-associated protein 1	CAP1
	0.165406	0.127063	Q16795	NADH dehydrogenase [ubiquinone] 1 alpha subcomplex subunit 9, mitochondrial	NDUFA9
	0.0947656	0.127014	Q9H4F8	SPARC-related modular calcium-binding protein 1	SMOC1
	0.177363	0.12698	Q9NTJ3	Structural maintenance of chromosomes protein 4	SMC4
	0.275722	0.126264	P36871	Phosphoglucomutase-1	PGM1
	0.105889	0.125942	P19623	Spermidine synthase	SRM
	0.252749	0.125827	P78527	DNA-dependent protein kinase catalytic subunit	PRKDC
	1.7788	0.125686	P55769	NHP2-like protein 1	NHP2L1
	0.186912	0.124244	Q9UQ35	Serine/arginine repetitive matrix protein 2	SRRM2
	0.191745	0.124174	O00232	26S proteasome non-ATPase regulatory subunit 12	PSMD12
	0.469296	0.123441	P62280	40S ribosomal protein S11	RPS11
	0.434608	0.123022	P35659	Protein DEK	DEK
	1.2867	0.122243	Q8WUM4	Programmed cell death 6-interacting protein	PDCD6IP
	0.401947	0.120358	P14625	Endoplasmin	HSP90B1
	0.188913	0.120324	Q9BXP5	Serrate RNA effector molecule homolog	SRRT
	0.318895	0.120046	Q86V81	THO complex subunit 4	ALYREF
	0.179143	0.118834	P13674	Prolyl 4-hydroxylase subunit alpha-1	P4HA1
	0.500223	0.116944	P27824	Calnexin	CANX
	0.229605	0.116873	P27694	Replication protein A 70 kDa DNA-binding subunit	RPA1
	0.387337	0.11599	O15144	Actin-related protein 2/3 complex subunit 2	ARPC2
	0.199515	0.115633	P00491	Purine nucleoside phosphorylase	PNP
	0.117309	0.114624	P11717	Cation-independent mannose-6-phosphate receptor	IGF2R
	0.23384	0.114567	Q9NSD9	Phenylalanine--tRNA ligase beta subunit	FARSB
	0.300559	0.112452	Q8NC51	Plasminogen activator inhibitor 1 RNA-binding protein	SERBP1
	0.421628	0.112446	P21333	Filamin-A	FLNA
	0.680975	0.111941	P62851	40S ribosomal protein S25	RPS25
	0.147917	0.11056	P04406	Glyceraldehyde-3-phosphate dehydrogenase	GAPDH
	0.35679	0.110445	P17987	T-complex protein 1 subunit alpha	TCP1
	0.157074	0.110016	Q969H8	Myeloid-derived growth factor	MYDGF
	0.507637	0.10966	Q16401	26S proteasome non-ATPase regulatory subunit 5	PSMD5
	0.4658	0.108186	Q9BQG0	Myb-binding protein 1A	MYBBP1A
	0.156691	0.107922	P82979	SAP domain-containing ribonucleoprotein	SARNP
	0.171095	0.107317	Q9NYF8	Bcl-2-associated transcription factor 1	BCLAF1
	0.280936	0.107107	Q8WWI1	LIM domain only protein 7	LMO7
	0.0728668	0.106957	P55957	BH3-interacting domain death agonist	BID
	1.08842	0.106686	O94925	Glutaminase kidney isoform, mitochondrial	GLS
	0.311749	0.106623	Q12874	Splicing factor 3A subunit 3	SF3A3
	0.12803	0.106377	P05067	Amyloid beta A4 protein	APP
	0.700641	0.10607	Q9UMS4	Pre-mRNA-processing factor 19	PRPF19
	0.284961	0.105807	Q27J81	Inverted formin-2	INF2
	0.181141	0.105391	P50583	Bis(5-nucleosyl)-tetraphosphatase [asymmetrical]	NUDT2
	0.220463	0.102446	Q8N1F7	Nuclear pore complex protein Nup93	NUP93
	0.149813	0.102402	Q7L5N1	COP9 signalosome complex subunit 6	COPS6
	0.592623	0.102211	P55072	Transitional endoplasmic reticulum ATPase	VCP
	0.196028	0.101267	Q13442	28 kDa heat- and acid-stable phosphoprotein	PDAP1
	0.213816	0.10034	Q13428	Treacle protein	TCOF1
	0.320094	0.100119	P62805	Histone H4	HIST1H4A
	0.523193	0.0994539	P10809	60 kDa heat shock protein, mitochondrial	HSPD1
	0.293164	0.0982084	P49748	Very long-chain specific acyl-CoA dehydrogenase, mitochondrial	ACADVL
	0.313692	0.0977111	Q15046	Lysine--tRNA ligase	KARS
	0.0244862	0.0972433	P62841	40S ribosomal protein S15	RPS15
	0.115867	0.0970764	O95816	BAG family molecular chaperone regulator 2	BAG2
	0.164083	0.0968037	Q14980	Nuclear mitotic apparatus protein 1	NUMA1
	0.969048	0.0966625	P08238	Heat shock protein HSP 90-beta	HSP90AB1
	0.136093	0.0961399	Q8IWS0	PHD finger protein 6	PHF6
	0.497992	0.0959592	Q13263	Transcription intermediary factor 1-beta	TRIM28
	0.640244	0.0947952	P07355	Annexin A2	ANXA2
	0.154927	0.0944281	P29966	Myristoylated alanine-rich C-kinase substrate	MARCKS
	0.214269	0.0942693	P31153	S-adenosylmethionine synthase isoform type-2	MAT2A
	0.425428	0.0933037	P35998	26S protease regulatory subunit 7	PSMC2
	0.222598	0.0915456	P16070	CD44 antigen	CD44
	0.486297	0.0914521	O00231	26S proteasome non-ATPase regulatory subunit 11	PSMD11
	0.117986	0.0912585	O43143	Pre-mRNA-splicing factor ATP-dependent RNA helicase DHX15	DHX15
	0.380369	0.0912037	Q15645	Pachytene checkpoint protein 2 homolog	TRIP13
	0.361888	0.0900893	P31350	Ribonucleoside-diphosphate reductase subunit M2	RRM2
	0.608031	0.0900879	Q00688	Peptidyl-prolyl cis-trans isomerase FKBP3	FKBP3
	0.136114	0.0899444	Q9UHD1	Cysteine and histidine-rich domain-containing protein 1	CHORDC1
	0.260666	0.0895972	P22695	Cytochrome b-c1 complex subunit 2, mitochondrial	UQCRC2
	0.232564	0.0893326	P43243	Matrin-3	MATR3
	0.130722	0.0892043	O00303	Eukaryotic translation initiation factor 3 subunit F	EIF3F
	0.124164	0.0890517	Q9UHY7	Enolase-phosphatase E1	ENOPH1
	0.0507727	0.0890112	Q15125	3-beta-hydroxysteroid-Delta(8),Delta(7)-isomerase	EBP
	0.188944	0.0876679	Q92688	Acidic leucine-rich nuclear phosphoprotein 32 family member B	ANP32B
	2.02694	0.0868797	P0DP25
	0.126312	0.0867052	Q71RC2	La-related protein 4	LARP4
	0.164108	0.0847621	P62263	40S ribosomal protein S14	RPS14
	0.102476	0.0846505	P16152	Carbonyl reductase [NADPH] 1	CBR1
	0.265847	0.0845952	Q9HB71	Calcyclin-binding protein	CACYBP
	0.127632	0.0837417	P26583	High mobility group protein B2	HMGB2
	0.0824424	0.083354	O96008	Mitochondrial import receptor subunit TOM40 homolog	TOMM40
	0.0600199	0.0827427	O95302	Peptidyl-prolyl cis-trans isomerase FKBP9	FKBP9
	0.173433	0.0819502	P21796	Voltage-dependent anion-selective channel protein 1	VDAC1
	0.153872	0.0813456	Q93052	Lipoma-preferred partner	LPP
	0.172967	0.0808964	P61158	Actin-related protein 3	ACTR3
	0.235898	0.080513	P60981	Destrin	DSTN
	0.464118	0.0801392	O43707	Alpha-actinin-4	ACTN4
	0.2641	0.0792689	P12004	Proliferating cell nuclear antigen	PCNA
	0.407356	0.0791903	P35606	Coatomer subunit beta	COPB2
	0.0877063	0.0787978	Q96SB4	SRSF protein kinase 1	SRPK1
	1.62152	0.0781336	P13797	Plastin-3	PLS3
	0.52576	0.0778179	P25788	Proteasome subunit alpha type-3	PSMA3
	0.297997	0.076777	Q99798	Aconitate hydratase, mitochondrial	ACO2
	0.105765	0.0765376	P53701	Cytochrome c-type heme lyase	HCCS
	0.114696	0.076313	P31947	14-3-3 protein sigma	SFN
	0.390095	0.0748425	Q07020	60S ribosomal protein L18	RPL18
	0.212624	0.0743022	Q13618	Cullin-3	CUL3
	0.233557	0.0737104	Q14444	Caprin-1	CAPRIN1
	0.906232	0.0733376	P07954	Fumarate hydratase, mitochondrial	FH
	0.389142	0.0731912	P61353	60S ribosomal protein L27	RPL27
	0.101404	0.0728626	Q9Y5S9	RNA-binding protein 8A	RBM8A
	0.0880363	0.072145	Q96AY3	Peptidyl-prolyl cis-trans isomerase FKBP10	FKBP10
	0.109076	0.0721245	Q14677	Clathrin interactor 1	CLINT1
	0.127936	0.0714712	P08865	40S ribosomal protein SA	RPSA
	0.144218	0.0714345	Q9Y3U8	60S ribosomal protein L36	RPL36
	0.10877	0.0712404	Q04446	1,4-alpha-glucan-branching enzyme	GBE1
	0.13534	0.0696402	Q9Y5B9	FACT complex subunit SPT16	SUPT16H
	0.120883	0.0694604	P31946	14-3-3 protein beta/alpha	YWHAB
	0.370781	0.0688691	P24539	ATP synthase F(0) complex subunit B1, mitochondrial	ATP5F1
	0.401441	0.0684247	P40926	Malate dehydrogenase, mitochondrial	MDH2
	0.207984	0.0679078	P84103	Serine/arginine-rich splicing factor 3	SRSF3
	0.118853	0.067903	P22307	Non-specific lipid-transfer protein	SCP2
	0.0339106	0.0669894	Q92922	SWI/SNF complex subunit SMARCC1	SMARCC1
	0.126076	0.0657029	P18077	60S ribosomal protein L35a	RPL35A
	0.106915	0.0651822	P39656	Dolichyl-diphosphooligosaccharide--protein glycosyltransferase 48 kDa subunit	DDOST
	0.396414	0.0642123	Q9UBT2	SUMO-activating enzyme subunit 2	UBA2
	0.196711	0.0637236	O15511	Actin-related protein 2/3 complex subunit 5	ARPC5
	0.138635	0.0633068	Q16643	Drebrin	DBN1
	0.129614	0.0621533	Q01082	Spectrin beta chain, non-erythrocytic 1	SPTBN1
	0.134047	0.0613132	P26368	Splicing factor U2AF 65 kDa subunit	U2AF2
	0.169624	0.0603647	Q04637	Eukaryotic translation initiation factor 4 gamma 1	EIF4G1
	0.165798	0.0601964	P62269	40S ribosomal protein S18	RPS18
	0.194526	0.0599322	P30566	Adenylosuccinate lyase	ADSL
	0.0766954	0.0596232	P31937	3-hydroxyisobutyrate dehydrogenase, mitochondrial	HIBADH
	0.207284	0.0584941	Q14247	Src substrate cortactin	CTTN
	0.0969904	0.0582485	Q14696	LDLR chaperone MESD	MESDC2
	0.171114	0.0574698	P62266	40S ribosomal protein S23	RPS23
	0.393376	0.0555301	P27816	Microtubule-associated protein 4	MAP4
	0.182309	0.0542946	P35579	Myosin-9	MYH9
	0.0842024	0.0538039	Q9UKM9	RNA-binding protein Raly	RALY
	0.164748	0.0536766	P28070	Proteasome subunit beta type-4	PSMB4
	0.111802	0.0534744	Q9BWJ5	Splicing factor 3B subunit 5	SF3B5
	0.0312165	0.0527945	O75608	Acyl-protein thioesterase 1	LYPLA1
	0.0265666	0.052053	Q9Y512	Sorting and assembly machinery component 50 homolog	SAMM50
	0.0521352	0.0515771	Q15363	Transmembrane emp24 domain-containing protein 2	TMED2
	0.581657	0.0511422	Q9Y3F4	Serine-threonine kinase receptor-associated protein	STRAP
	0.187458	0.0496082	O95747	Serine/threonine-protein kinase OSR1	OXSR1
	0.109399	0.0495882	P40763	Signal transducer and activator of transcription 3	STAT3
	0.0566725	0.0485563	O95218	Zinc finger Ran-binding domain-containing protein 2	ZRANB2
	0.114819	0.0483093	Q96PK6	RNA-binding protein 14	RBM14
	0.0270219	0.0468946	O43252	Bifunctional 3-phosphoadenosine 5-phosphosulfate synthase 1	PAPSS1
	0.050453	0.0460987	Q9NSE4	Isoleucine--tRNA ligase, mitochondrial	IARS2
	0.0763175	0.0457158	Q16186	Proteasomal ubiquitin receptor ADRM1	ADRM1
	0.292747	0.0454226	Q9UNS2	COP9 signalosome complex subunit 3	COPS3
	0.131858	0.044436	P30837	Aldehyde dehydrogenase X, mitochondrial	ALDH1B1
	0.0715966	0.0442204	P12956	X-ray repair cross-complementing protein 6	XRCC6
	0.1697	0.0433235	P23246	Splicing factor, proline- and glutamine-rich	SFPQ
	0.12164	0.0430422	P04075	Fructose-bisphosphate aldolase A	ALDOA
	0.115555	0.0424738	O60832	H/ACA ribonucleoprotein complex subunit 4	DKC1
	0.495864	0.0413828	P60174	Triosephosphate isomerase	TPI1
	0.102405	0.0406733	O00299	Chloride intracellular channel protein 1	CLIC1
	0.140109	0.0399461	Q00341	Vigilin	HDLBP
	0.134574	0.0396543	Q9NR30	Nucleolar RNA helicase 2	DDX21
	0.0491445	0.0396008	P20810	Calpastatin	CAST
	0.0750864	0.0391455	P07195	L-lactate dehydrogenase B chain	LDHB
	0.165542	0.0381536	P25705	ATP synthase subunit alpha, mitochondrial	ATP5A1
	0.13904	0.0377865	P30101	Protein disulfide-isomerase A3	PDIA3
	0.104139	0.0369616	P04083	Annexin A1	ANXA1
	0.209172	0.0365729	O00764	Pyridoxal kinase	PDXK
	0.0864717	0.0365305	P06733	Alpha-enolase	ENO1
	0.0614614	0.0364347	P60891	Ribose-phosphate pyrophosphokinase 1	PRPS1
	0.0956964	0.0362988	P02461	Collagen alpha-1(III) chain	COL3A1
	0.138423	0.0358338	Q9Y6E2	Basic leucine zipper and W2 domain-containing protein 2	BZW2
	0.0961112	0.0352216	Q99613	Eukaryotic translation initiation factor 3 subunit C	EIF3C
	0.0915983	0.0348444	Q86U42	Polyadenylate-binding protein 2	PABPN1
	0.0284271	0.0348382	P40939	Trifunctional enzyme subunit alpha, mitochondrial	HADHA
	0.090744	0.0342269	O76094	Signal recognition particle subunit SRP72	SRP72
	0.0885997	0.033524	P20700	Lamin-B1	LMNB1
	0.0442457	0.0332232	Q92900	Regulator of nonsense transcripts 1	UPF1
	0.100836	0.033061	P78371	T-complex protein 1 subunit beta	CCT2
	0.0318196	0.032764	P30046	D-dopachrome decarboxylase	DDT
	0.0457129	0.031899	Q07955	Serine/arginine-rich splicing factor 1	SRSF1
	0.0316307	0.0313215	Q6NVY1	3-hydroxyisobutyryl-CoA hydrolase, mitochondrial	HIBCH
	0.043311	0.0307741	Q99715	Collagen alpha-1(XII) chain	COL12A1
	0.0633305	0.0305481	P46777	60S ribosomal protein L5	RPL5
	0.0826612	0.0293255	P29144	Tripeptidyl-peptidase 2	TPP2
	0.125477	0.0291486	P78406	mRNA export factor	RAE1
	0.0486931	0.0290294	P46459	Vesicle-fusing ATPase	NSF
	0.0946736	0.0281353	Q9BQA1	Methylosome protein 50	WDR77
	0.0792767	0.0277371	Q9Y262	Eukaryotic translation initiation factor 3 subunit L	EIF3L
	0.247094	0.0273533	Q9UKK9	ADP-sugar pyrophosphatase	NUDT5
	0.260424	0.0273476	Q1KMD3	Heterogeneous nuclear ribonucleoprotein U-like protein 2	HNRNPUL2
	0.056275	0.0262861	Q9Y490	Talin-1	TLN1
	0.0297699	0.0259752	P61586	Transforming protein RhoA	RHOA
	0.0564972	0.025187	P25205	DNA replication licensing factor MCM3	MCM3
	0.0428541	0.0249534	P46783	40S ribosomal protein S10	RPS10
	0.0428691	0.0234623	P50402	Emerin	EMD
	0.0752043	0.0232301	O00505	Importin subunit alpha-4	KPNA3
	0.0298735	0.0226951	O43765	Small glutamine-rich tetratricopeptide repeat-containing protein alpha	SGTA
	0.107733	0.0224705	P13010	X-ray repair cross-complementing protein 5	XRCC5
	0.0944395	0.0224361	P15170	Eukaryotic peptide chain release factor GTP-binding subunit ERF3A	GSPT1
	0.0494628	0.0223703	P26641	Elongation factor 1-gamma	EEF1G
	0.0245051	0.0219088	P28072	Proteasome subunit beta type-6	PSMB6
	0.027966	0.0217819	Q15287	RNA-binding protein with serine-rich domain 1	RNPS1
	0.0608304	0.0197315	P22626	Heterogeneous nuclear ribonucleoproteins A2/B1	HNRNPA2B1
	0.0244979	0.0188937	Q9Y2B0	Protein canopy homolog 2	CNPY2
	0.0320026	0.0187445	O15143	Actin-related protein 2/3 complex subunit 1B	ARPC1B
	0.141551	0.0187101	P17844	Probable ATP-dependent RNA helicase DDX5	DDX5
	0.0336539	0.0178885	P35268	60S ribosomal protein L22	RPL22
	0.0825507	0.0175323	Q08211	ATP-dependent RNA helicase A	DHX9
	0.0324155	0.0165558	Q9UKV3	Apoptotic chromatin condensation inducer in the nucleus	ACIN1
	0.0376604	0.0165434	Q96CX2	BTB/POZ domain-containing protein KCTD12	KCTD12
	0.0400901	0.0161247	P07910	Heterogeneous nuclear ribonucleoproteins C1/C2	HNRNPC
	0.0461292	0.0158463	Q16555	Dihydropyrimidinase-related protein 2	DPYSL2
	0.0254337	0.0158315	O14745	Na(+)/H(+) exchange regulatory cofactor NHE-RF1	SLC9A3R1
	0.0208626	0.0157866	Q15181	Inorganic pyrophosphatase	PPA1
	0.0252462	0.015491	O00592	Podocalyxin	PODXL
	0.0250487	0.0149026	P35241	Radixin	RDX
	0.0424604	0.0141973	Q96I24	Far upstream element-binding protein 3	FUBP3
	0.0595336	0.0140591	Q01105	Protein SET	SET
	0.0398537	0.0130777	Q14683	Structural maintenance of chromosomes protein 1A	SMC1A
	0.0113467	0.0130677	O75531	Barrier-to-autointegration factor	BANF1
	0.0272957	0.0118613	P38919	Eukaryotic initiation factor 4A-III	EIF4A3
	0.0406225	0.0115647	P06730	Eukaryotic translation initiation factor 4E	EIF4E
	0.0444384	0.0115232	P62829	60S ribosomal protein L23	RPL23
	0.00852385	0.0113425	P50897	Palmitoyl-protein thioesterase 1	PPT1
	0.0151615	0.00985003	P49321	Nuclear autoantigenic sperm protein	NASP
	0.054224	0.00932169	P30048	Thioredoxin-dependent peroxide reductase, mitochondrial	PRDX3
	0.0176104	0.00878477	P27695	DNA-(apurinic or apyrimidinic site) lyase	APEX1
	0.0188763	0.00863695	Q13895	Bystin	BYSL
	0.0111618	0.00510788	P49411	Elongation factor Tu, mitochondrial	TUFM
	0.0132433	0.00471687	Q14137	Ribosome biogenesis protein BOP1	BOP1
	0.00795616	0.00445318	O75821	Eukaryotic translation initiation factor 3 subunit G	EIF3G
	0.00585134	0.00423002	Q03252	Lamin-B2	LMNB2
	0.00727836	0.00404739	Q9HDC9	Adipocyte plasma membrane-associated protein	APMAP
	0.0269297	0.00359058	Q00610	Clathrin heavy chain 1	CLTC
	0.00368383	0.00319624	Q12905	Interleukin enhancer-binding factor 2	ILF2
	0.00370027	0.00208092	P18754	Regulator of chromosome condensation	RCC1
	0.00371962	0.00176382	P46060	Ran GTPase-activating protein 1	RANGAP1
	0.00208318	0.00107718	Q92945	Far upstream element-binding protein 2	KHSRP
	0.00181525	0.000910282	P62333	26S protease regulatory subunit 10B	PSMC6
	0.00119146	-0.000967026	Q13409	Cytoplasmic dynein 1 intermediate chain 2	DYNC1I2
	0.00201058	-0.00114822	Q01469	Fatty acid-binding protein, epidermal	FABP5
	0.00374398	-0.0022459	P34932	Heat shock 70 kDa protein 4	HSPA4
	0.00581499	-0.00318766	P06493	Cyclin-dependent kinase 1	CDK1
	0.012691	-0.00336695	P22314	Ubiquitin-like modifier-activating enzyme 1	UBA1
	0.00548434	-0.00470066	P35221	Catenin alpha-1	CTNNA1
	0.0137583	-0.00520849	Q12797	Aspartyl/asparaginyl beta-hydroxylase	ASPH
	0.0138515	-0.00545406	O75369	Filamin-B	FLNB
	0.0151784	-0.00575066	P18206	Vinculin	VCL
	0.0151836	-0.00600433	Q15149	Plectin	PLEC
	0.009433	-0.00601816	P67936	Tropomyosin alpha-4 chain	TPM4
	0.00893922	-0.00637436	Q9UJZ1	Stomatin-like protein 2, mitochondrial	STOML2
	0.0121945	-0.0068922	O43491	Band 4.1-like protein 2	EPB41L2
	0.0109801	-0.00739431	P15374	Ubiquitin carboxyl-terminal hydrolase isozyme L3	UCHL3
	0.0168879	-0.00780725	O43684	Mitotic checkpoint protein BUB3	BUB3
	0.00467537	-0.00879383	Q14244	Ensconsin	MAP7
	0.0239199	-0.0099206	P26447	Protein S100-A4	S100A4
	0.0331057	-0.011044	P52292	Importin subunit alpha-1	KPNA2
	0.0245521	-0.0117474	P26196	Probable ATP-dependent RNA helicase DDX6	DDX6
	0.0417728	-0.0121074	P23284	Peptidyl-prolyl cis-trans isomerase B	PPIB
	0.0292312	-0.0124636	P27797	Calreticulin	CALR
	0.0229606	-0.0131922	Q8WWM7	Ataxin-2-like protein	ATXN2L
	0.055518	-0.0132766	P23919	Thymidylate kinase	DTYMK
	0.0245922	-0.0143557	P41252	Isoleucine--tRNA ligase, cytoplasmic	IARS
	0.0295203	-0.014421	Q969X5	Endoplasmic reticulum-Golgi intermediate compartment protein 1	ERGIC1
	0.0356298	-0.0145788	Q9UBQ5	Eukaryotic translation initiation factor 3 subunit K	EIF3K
	0.0937987	-0.0146589	P49368	T-complex protein 1 subunit gamma	CCT3
	0.0496933	-0.0164833	Q9UHX1	Poly(U)-binding-splicing factor PUF60	PUF60
	0.0290148	-0.0173445	Q9BWF3	RNA-binding protein 4	RBM4
	0.017338	-0.01757	P47712	Cytosolic phospholipase A2	PLA2G4A
	0.0546073	-0.0176988	P16615	Sarcoplasmic/endoplasmic reticulum calcium ATPase 2	ATP2A2
	0.105445	-0.0177188	O15067	Phosphoribosylformylglycinamidine synthase	PFAS
	0.0690445	-0.0179043	P26639	Threonine--tRNA ligase, cytoplasmic	TARS
	0.0337324	-0.0179935	P78344	Eukaryotic translation initiation factor 4 gamma 2	EIF4G2
	0.0655417	-0.0181675	Q7L014	Probable ATP-dependent RNA helicase DDX46	DDX46
	0.16419	-0.0183764	P35232	Prohibitin	PHB
	0.127333	-0.0187478	O43390	Heterogeneous nuclear ribonucleoprotein R	HNRNPR
	0.0346917	-0.0187516	P0DN76	Splicing factor U2AF 35 kDa subunit	U2AF1
	0.0627213	-0.0197735	P30050	60S ribosomal protein L12	RPL12
	0.0779908	-0.0207267	O75874	Isocitrate dehydrogenase [NADP] cytoplasmic	IDH1
	0.125325	-0.0214906	P30040	Endoplasmic reticulum resident protein 29	ERP29
	0.0662752	-0.0219679	P62701	40S ribosomal protein S4, X isoform	RPS4X
	0.0333661	-0.0227423	O94776	Metastasis-associated protein MTA2	MTA2
	0.148305	-0.023138	P27635	60S ribosomal protein L10	RPL10
	0.0380372	-0.0242414	Q16576	Histone-binding protein RBBP7	RBBP7
	0.0406435	-0.0243187	Q96AE4	Far upstream element-binding protein 1	FUBP1
	0.0864894	-0.0255289	P63244	Guanine nucleotide-binding protein subunit beta-2-like 1	GNB2L1
	0.0375156	-0.0256033	P06753	Tropomyosin alpha-3 chain	TPM3
	0.0676755	-0.0256681	P50990	T-complex protein 1 subunit theta	CCT8
	0.0697356	-0.0264425	Q99436	Proteasome subunit beta type-7	PSMB7
	0.123711	-0.0270133	P50502	Hsc70-interacting protein	ST13
	0.0448427	-0.0270572	P00387	NADH-cytochrome b5 reductase 3	CYB5R3
	0.0656516	-0.0282083	O94906	Pre-mRNA-processing factor 6	PRPF6
	0.073073	-0.0286694	P61604	10 kDa heat shock protein, mitochondrial	HSPE1
	0.0521879	-0.0287333	O75822	Eukaryotic translation initiation factor 3 subunit J	EIF3J
	0.059579	-0.0287547	P38117	Electron transfer flavoprotein subunit beta	ETFB
	0.0629389	-0.0288329	P13693	Translationally-controlled tumor protein	TPT1
	0.197809	-0.0289302	P46940	Ras GTPase-activating-like protein IQGAP1	IQGAP1
	0.0441728	-0.0292282	P23588	Eukaryotic translation initiation factor 4B	EIF4B
	0.220021	-0.0301323	Q99873	Protein arginine N-methyltransferase 1	PRMT1
	0.0700564	-0.0302291	P05198	Eukaryotic translation initiation factor 2 subunit 1	EIF2S1
	0.198459	-0.0308838	P54136	Arginine--tRNA ligase, cytoplasmic	RARS
	0.201662	-0.0311213	Q99460	26S proteasome non-ATPase regulatory subunit 1	PSMD1
	0.107437	-0.0318527	P09651	Heterogeneous nuclear ribonucleoprotein A1	HNRNPA1
	0.0544285	-0.0320911	P62937	Peptidyl-prolyl cis-trans isomerase A	PPIA
	0.0693652	-0.0335135	P62495	Eukaryotic peptide chain release factor subunit 1	ETF1
	0.152266	-0.0338154	Q15459	Splicing factor 3A subunit 1	SF3A1
	0.295189	-0.0352697	P14618	Pyruvate kinase PKM	PKM
	0.119243	-0.0356698	O95239	Chromosome-associated kinesin KIF4A	KIF4A
	0.0988258	-0.038516	P19338	Nucleolin	NCL
	0.0818991	-0.0392647	Q15185	Prostaglandin E synthase 3	PTGES3
	0.314865	-0.0404253	Q9Y617	Phosphoserine aminotransferase	PSAT1
	0.215481	-0.0404983	O76003	Glutaredoxin-3	GLRX3
	0.0743242	-0.0418134	Q16630	Cleavage and polyadenylation specificity factor subunit 6	CPSF6
	0.347845	-0.0419083	P23396	40S ribosomal protein S3	RPS3
	0.101664	-0.0422187	O94760	N(G),N(G)-dimethylarginine dimethylaminohydrolase 1	DDAH1
	0.215409	-0.0426035	Q15019	Septin-2	44441
	0.143676	-0.0439196	P42285	Superkiller viralicidic activity 2-like 2	SKIV2L2
	0.062927	-0.0440588	P48444	Coatomer subunit delta	ARCN1
	0.05789	-0.0446954	P49915	GMP synthase [glutamine-hydrolyzing]	GMPS
	0.117689	-0.0448179	P04843	Dolichyl-diphosphooligosaccharide--protein glycosyltransferase subunit 1	RPN1
	0.0796285	-0.0452824	P05783	Keratin, type I cytoskeletal 18	KRT18
	0.0638991	-0.04532	Q5SRE5	Nucleoporin NUP188 homolog	NUP188
	0.154318	-0.0455022	P49257	Protein ERGIC-53	LMAN1
	0.183282	-0.0465741	P05388	60S acidic ribosomal protein P0	RPLP0
	0.103225	-0.0465994	Q9Y285	Phenylalanine--tRNA ligase alpha subunit	FARSA
	0.169565	-0.0467105	Q15233	Non-POU domain-containing octamer-binding protein	NONO
	0.156911	-0.0470991	O60610	Protein diaphanous homolog 1	DIAPH1
	0.171303	-0.0474534	P55884	Eukaryotic translation initiation factor 3 subunit B	EIF3B
	0.144657	-0.0478492	P50552	Vasodilator-stimulated phosphoprotein	VASP
	0.0860313	-0.048243	P37837	Transaldolase	TALDO1
	0.117216	-0.0485888	O60884	DnaJ homolog subfamily A member 2	DNAJA2
	0.273359	-0.0486469	P13639	Elongation factor 2	EEF2
	0.122672	-0.0490022	P63279	SUMO-conjugating enzyme UBC9	UBE2I
	0.0662825	-0.0493889	P43490	Nicotinamide phosphoribosyltransferase	NAMPT
	0.257617	-0.0496869	P78417	Glutathione S-transferase omega-1	GSTO1
	0.153773	-0.049706	Q13838	Spliceosome RNA helicase DDX39B	DDX39B
	0.0742366	-0.0503945	Q02818	Nucleobindin-1	NUCB1
	0.101583	-0.0505891	P84085	ADP-ribosylation factor 5	ARF5
	0.163316	-0.0518408	Q14019	Coactosin-like protein	COTL1
	0.164878	-0.0519361	Q14152	Eukaryotic translation initiation factor 3 subunit A	EIF3A
	0.11881	-0.0521703	P63000	Ras-related C3 botulinum toxin substrate 1	RAC1
	0.135949	-0.0522385	P49756	RNA-binding protein 25	RBM25
	0.0287329	-0.0528812	Q08752	Peptidyl-prolyl cis-trans isomerase D	PPID
	0.142032	-0.0529203	P26038	Moesin	MSN
	0.159579	-0.0532146	P61513	60S ribosomal protein L37a	RPL37A
	0.194885	-0.0539584	P35580	Myosin-10	MYH10
	0.262924	-0.0550585	P55060	Exportin-2	CSE1L
	0.0900254	-0.0551829	O75116	Rho-associated protein kinase 2	ROCK2
	0.159206	-0.0552025	Q16658	Fascin	FSCN1
	0.746057	-0.0558243	P61289	Proteasome activator complex subunit 3	PSME3
	0.651978	-0.0563064	Q9HB07	UPF0160 protein MYG1, mitochondrial	C12orf10
	0.0757061	-0.0565462	P48047	ATP synthase subunit O, mitochondrial	ATP5O
	0.0249223	-0.057014	Q9BSJ8	Extended synaptotagmin-1	ESYT1
	0.0417951	-0.057056	Q8NFQ8	Torsin-1A-interacting protein 2	TOR1AIP2
	0.107534	-0.0570879	Q8NE71	ATP-binding cassette sub-family F member 1	ABCF1
	0.276264	-0.0585361	O43432	Eukaryotic translation initiation factor 4 gamma 3	EIF4G3
	0.144121	-0.0593233	O14818	Proteasome subunit alpha type-7	PSMA7
	0.200286	-0.0609016	Q9Y3A5	Ribosome maturation protein SBDS	SBDS
	0.0756741	-0.0616107	O43670	BUB3-interacting and GLEBS motif-containing protein ZNF207	ZNF207
	0.123672	-0.062994	O95373	Importin-7	IPO7
	0.340426	-0.063035	P02786	Transferrin receptor protein 1	TFRC
	0.194465	-0.063561	Q8TEM1	Nuclear pore membrane glycoprotein 210	NUP210
	0.623757	-0.064291	Q9P2J5	Leucine--tRNA ligase, cytoplasmic	LARS
	0.173215	-0.0663834	P50991	T-complex protein 1 subunit delta	CCT4
	0.277328	-0.066596	P04080	Cystatin-B	CSTB
	0.305311	-0.0666132	P62826	GTP-binding nuclear protein Ran	RAN
	0.24382	-0.0672636	P40429	60S ribosomal protein L13a	RPL13A
	0.309711	-0.0693736	P13804	Electron transfer flavoprotein subunit alpha, mitochondrial	ETFA
	0.137835	-0.0700879	Q99497	Protein deglycase DJ-1	PARK7
	0.395223	-0.0701952	Q9P258	Protein RCC2	RCC2
	0.25045	-0.0712032	Q06830	Peroxiredoxin-1	PRDX1
	0.196555	-0.0714798	Q8N163	Cell cycle and apoptosis regulator protein 2	CCAR2
	0.0780039	-0.0717683	P62277	40S ribosomal protein S13	RPS13
	0.0283927	-0.0719142	P10155	60 kDa SS-A/Ro ribonucleoprotein	TROVE2
	0.179019	-0.0723066	Q14103	Heterogeneous nuclear ribonucleoprotein D0	HNRNPD
	0.298123	-0.0726852	P13073	Cytochrome c oxidase subunit 4 isoform 1, mitochondrial	COX4I1
	0.885942	-0.0731115	P99999	Cytochrome c	CYCS
	0.140202	-0.0733309	P63220	40S ribosomal protein S21	RPS21
	0.16742	-0.0745716	Q14847	LIM and SH3 domain protein 1	LASP1
	0.142391	-0.0757804	P51572	B-cell receptor-associated protein 31	BCAP31
	0.301044	-0.0762529	P11586	C-1-tetrahydrofolate synthase, cytoplasmic	MTHFD1
	0.393312	-0.0763245	Q9Y230	RuvB-like 2	RUVBL2
	0.253773	-0.0768323	Q9UBQ7	Glyoxylate reductase/hydroxypyruvate reductase	GRHPR
	0.292108	-0.0771074	Q99426	Tubulin-folding cofactor B	TBCB
	0.0303241	-0.0771942	Q96CS3	FAS-associated factor 2	FAF2
	0.310982	-0.0773954	P07737	Profilin-1	PFN1
	0.244922	-0.0792427	P14868	Aspartate--tRNA ligase, cytoplasmic	DARS
	0.247272	-0.0802455	P30086	Phosphatidylethanolamine-binding protein 1	PEBP1
	0.584287	-0.0810986	P34897	Serine hydroxymethyltransferase, mitochondrial	SHMT2
	0.333588	-0.0817385	Q9Y6C9	Mitochondrial carrier homolog 2	MTCH2
	0.180451	-0.0818725	Q99733	Nucleosome assembly protein 1-like 4	NAP1L4
	0.150566	-0.0819974	O75643	U5 small nuclear ribonucleoprotein 200 kDa helicase	SNRNP200
	0.184152	-0.0828495	P05023	Sodium/potassium-transporting ATPase subunit alpha-1	ATP1A1
	0.173121	-0.0831914	Q86UP2	Kinectin	KTN1
	0.203474	-0.0834017	P51991	Heterogeneous nuclear ribonucleoprotein A3	HNRNPA3
	0.364956	-0.0834222	P08621	U1 small nuclear ribonucleoprotein 70 kDa	SNRNP70
	0.502362	-0.0837812	P60842	Eukaryotic initiation factor 4A-I	EIF4A1
	0.160542	-0.0844059	P06703	Protein S100-A6	S100A6
	0.216385	-0.0852437	P63104	14-3-3 protein zeta/delta	YWHAZ
	0.414878	-0.0856423	Q92552	28S ribosomal protein S27, mitochondrial	MRPS27
	0.244751	-0.0866556	P52888	Thimet oligopeptidase	THOP1
	0.160911	-0.0870538	P20340	Ras-related protein Rab-6A	RAB6A
	0.310147	-0.0877094	P60866	40S ribosomal protein S20	RPS20
	0.348925	-0.0877619	P24752	Acetyl-CoA acetyltransferase, mitochondrial	ACAT1
	0.400489	-0.0886154	P52907	F-actin-capping protein subunit alpha-1	CAPZA1
	0.381547	-0.0898147	Q14166	Tubulin--tyrosine ligase-like protein 12	TTLL12
	0.348348	-0.0899787	P00390	Glutathione reductase, mitochondrial	GSR
	0.679471	-0.0901275	P48643	T-complex protein 1 subunit epsilon	CCT5
	0.265802	-0.0907965	Q96TA1	Niban-like protein 1	FAM129B
	0.538912	-0.0915055	P25398	40S ribosomal protein S12	RPS12
	0.18261	-0.0918784	Q7L1Q6	Basic leucine zipper and W2 domain-containing protein 1	BZW1
	0.162542	-0.0927229	P06132	Uroporphyrinogen decarboxylase	UROD
	0.115037	-0.0933414	Q3ZCQ8	Mitochondrial import inner membrane translocase subunit TIM50	TIMM50
	0.380717	-0.0938802	Q9UN86	Ras GTPase-activating protein-binding protein 2	G3BP2
	0.181124	-0.0940061	Q9NZI8	Insulin-like growth factor 2 mRNA-binding protein 1	IGF2BP1
	0.18851	-0.0944157	Q8N1G4	Leucine-rich repeat-containing protein 47	LRRC47
	0.14103	-0.0944819	O00193	Small acidic protein	SMAP
	0.278908	-0.0953598	P36542	ATP synthase subunit gamma, mitochondrial	ATP5C1
	0.115471	-0.0953622	P63208	S-phase kinase-associated protein 1	SKP1
	0.594498	-0.0956416	P08758	Annexin A5	ANXA5
	0.645404	-0.0959644	P11940	Polyadenylate-binding protein 1	PABPC1
	0.18181	-0.096664	P08559	Pyruvate dehydrogenase E1 component subunit alpha, somatic form, mitochondrial	PDHA1
	0.151341	-0.0967011	P62995	Transformer-2 protein homolog beta	TRA2B
	0.31018	-0.097712	P53618	Coatomer subunit beta	COPB1
	0.364321	-0.0980177	P31948	Stress-induced-phosphoprotein 1	STIP1
	0.15097	-0.0989766	P49720	Proteasome subunit beta type-3	PSMB3
	0.318216	-0.0991335	P62258	14-3-3 protein epsilon	YWHAE
	0.28813	-0.100024	P39023	60S ribosomal protein L3	RPL3
	0.503006	-0.100841	P53396	ATP-citrate synthase	ACLY
	0.742214	-0.102826	P29401	Transketolase	TKT
	0.645422	-0.10384	P06576	ATP synthase subunit beta, mitochondrial	ATP5B
	0.050412	-0.10401	Q93009	Ubiquitin carboxyl-terminal hydrolase 7	USP7
	0.314174	-0.104686	Q02543	60S ribosomal protein L18a	RPL18A
	0.339503	-0.105483	P62195	26S protease regulatory subunit 8	PSMC5
	0.278371	-0.1057	P61978	Heterogeneous nuclear ribonucleoprotein K	HNRNPK
	0.318156	-0.105728	P51665	26S proteasome non-ATPase regulatory subunit 7	PSMD7
	0.551763	-0.105754	P22234	Multifunctional protein ADE2	PAICS
	0.246032	-0.105978	Q12906	Interleukin enhancer-binding factor 3	ILF3
	0.472794	-0.108336	Q9UNE7	E3 ubiquitin-protein ligase CHIP	STUB1
	0.300736	-0.10859	Q9BUF5	Tubulin beta-6 chain	TUBB6
	0.542249	-0.109107	O43852	Calumenin	CALU
	0.479017	-0.109755	Q13813	Spectrin alpha chain, non-erythrocytic 1	SPTAN1
	0.912039	-0.109849	P31939	Bifunctional purine biosynthesis protein PURH	ATIC
	0.204706	-0.11017	Q13435	Splicing factor 3B subunit 2	SF3B2
	0.211723	-0.11122	P33992	DNA replication licensing factor MCM5	MCM5
	0.176469	-0.112315	P62316	Small nuclear ribonucleoprotein Sm D2	SNRPD2
	0.303907	-0.112467	P46776	60S ribosomal protein L27a	RPL27A
	0.928282	-0.113505	P61160	Actin-related protein 2	ACTR2
	0.172677	-0.114168	Q9Y696	Chloride intracellular channel protein 4	CLIC4
	0.742381	-0.115157	P38646	Stress-70 protein, mitochondrial	HSPA9
	0.295296	-0.117365	Q15691	Microtubule-associated protein RP/EB family member 1	MAPRE1
	0.433675	-0.117843	P25789	Proteasome subunit alpha type-4	PSMA4
	0.804148	-0.118364	P32119	Peroxiredoxin-2	PRDX2
	0.684302	-0.118764	P40227	T-complex protein 1 subunit zeta	CCT6A
	0.764456	-0.119265	Q14204	Cytoplasmic dynein 1 heavy chain 1	DYNC1H1
	0.26472	-0.119532	Q9Y570	Protein phosphatase methylesterase 1	PPME1
	0.299665	-0.119882	P68104	Elongation factor 1-alpha 1	EEF1A1
	0.506346	-0.120742	Q92499	ATP-dependent RNA helicase DDX1	DDX1
	0.186659	-0.121732	Q8WW12	PEST proteolytic signal-containing nuclear protein	PCNP
	0.188313	-0.122203	Q93008	Probable ubiquitin carboxyl-terminal hydrolase FAF-X	USP9X
	0.116151	-0.12243	Q96GX9	Methylthioribulose-1-phosphate dehydratase	APIP
	0.260474	-0.123003	P33316	Deoxyuridine 5-triphosphate nucleotidohydrolase, mitochondrial	DUT
	0.718536	-0.123744	P32969	60S ribosomal protein L9	RPL9
	0.117837	-0.127824	P30085	UMP-CMP kinase	CMPK1
	0.516262	-0.127964	P15531	Nucleoside diphosphate kinase A	NME1
	0.373865	-0.129661	O15372	Eukaryotic translation initiation factor 3 subunit H	EIF3H
	0.509853	-0.130531	Q15393	Splicing factor 3B subunit 3	SF3B3
	1.3382	-0.131232	P06748	Nucleophosmin	NPM1
	0.875937	-0.131377	Q13200	26S proteasome non-ATPase regulatory subunit 2	PSMD2
	0.606424	-0.131762	Q02878	60S ribosomal protein L6	RPL6
	0.647184	-0.133019	Q9NZL9	Methionine adenosyltransferase 2 subunit beta	MAT2B
	0.856723	-0.133281	P62244	40S ribosomal protein S15a	RPS15A
	0.18628	-0.133393	P52788	Spermine synthase	SMS
	0.591283	-0.133805	P40925	Malate dehydrogenase, cytoplasmic	MDH1
	0.479782	-0.134025	P07814	Bifunctional glutamate/proline--tRNA ligase	EPRS
	0.0709986	-0.134953	Q12849	G-rich sequence factor 1	GRSF1
	1.28076	-0.135388	Q13162	Peroxiredoxin-4	PRDX4
	0.631339	-0.135492	Q2TAY7	WD40 repeat-containing protein SMU1	SMU1
	1.24981	-0.137821	P06744	Glucose-6-phosphate isomerase	GPI
	0.338996	-0.138657	P61201	COP9 signalosome complex subunit 2	COPS2
	0.498555	-0.1387	Q14697	Neutral alpha-glucosidase AB	GANAB
	0.841073	-0.13934	O75694	Nuclear pore complex protein Nup155	NUP155
	0.999145	-0.139411	P31327	Carbamoyl-phosphate synthase [ammonia], mitochondrial	CPS1
	0.624826	-0.143122	P41250	Glycine--tRNA ligase	GARS
	0.0838065	-0.143331	P32322	Pyrroline-5-carboxylate reductase 1, mitochondrial	PYCR1
	0.605576	-0.143836	Q96I99	Succinyl-CoA ligase [GDP-forming] subunit beta, mitochondrial	SUCLG2
	0.296198	-0.145664	P82970	High mobility group nucleosome-binding domain-containing protein 5	HMGN5
	0.334404	-0.145764	P22087	rRNA 2-O-methyltransferase fibrillarin	FBL
	1.82714	-0.146341	P49419	Alpha-aminoadipic semialdehyde dehydrogenase	ALDH7A1
	0.611756	-0.147261	Q9UQ80	Proliferation-associated protein 2G4	PA2G4
	0.585321	-0.147943	Q92734	Protein TFG	TFG
	0.100433	-0.149697	Q9H8Y8	Golgi reassembly-stacking protein 2	GORASP2
	0.564169	-0.150145	P26640	Valine--tRNA ligase	VARS
	0.253488	-0.150614	O00487	26S proteasome non-ATPase regulatory subunit 14	PSMD14
	0.555268	-0.150757	Q99832	T-complex protein 1 subunit eta	CCT7
	0.0805476	-0.151128	P06737	Glycogen phosphorylase, liver form	PYGL
	0.526811	-0.151379	P62191	26S protease regulatory subunit 4	PSMC1
	0.317849	-0.152259	Q6DD88	Atlastin-3	ATL3
	0.480924	-0.154388	P54577	Tyrosine--tRNA ligase, cytoplasmic	YARS
	0.477704	-0.154422	Q9Y383	Putative RNA-binding protein Luc7-like 2	LUC7L2
	0.478914	-0.154552	Q9H773	dCTP pyrophosphatase 1	DCTPP1
	0.305319	-0.155024	P39687	Acidic leucine-rich nuclear phosphoprotein 32 family member A	ANP32A
	0.500787	-0.155997	P45973	Chromobox protein homolog 5	CBX5
	0.353717	-0.156234	Q92841	Probable ATP-dependent RNA helicase DDX17	DDX17
	0.640164	-0.157161	P24534	Elongation factor 1-beta	EEF1B2
	0.539411	-0.15975	Q7KZF4	Staphylococcal nuclease domain-containing protein 1	SND1
	0.356352	-0.16097	Q08209	Serine/threonine-protein phosphatase 2B catalytic subunit alpha isoform	PPP3CA
	0.340997	-0.161155	P49773	Histidine triad nucleotide-binding protein 1	HINT1
	0.825682	-0.161328	O00469	Procollagen-lysine,2-oxoglutarate 5-dioxygenase 2	PLOD2
	0.938864	-0.162283	O14980	Exportin-1	XPO1
	0.630807	-0.162626	P07237	Protein disulfide-isomerase	P4HB
	0.347905	-0.163044	O75347	Tubulin-specific chaperone A	TBCA
	0.196056	-0.163228	Q07866	Kinesin light chain 1	KLC1
	0.649657	-0.163657	Q99623	Prohibitin-2	PHB2
	1.07298	-0.164336	P00338	L-lactate dehydrogenase A chain	LDHA
	0.731857	-0.164344	Q9HC38	Glyoxalase domain-containing protein 4	GLOD4
	0.90582	-0.164424	P62899	60S ribosomal protein L31	RPL31
	0.105339	-0.164637	Q16222	UDP-N-acetylhexosamine pyrophosphorylase	UAP1
	0.554129	-0.164808	P68036	Ubiquitin-conjugating enzyme E2 L3	UBE2L3
	0.868403	-0.165296	Q9Y4L1	Hypoxia up-regulated protein 1	HYOU1
	0.601782	-0.165369	P60660	Myosin light polypeptide 6	MYL6
	1.3833	-0.165454	P50395	Rab GDP dissociation inhibitor beta	GDI2
	0.379776	-0.165456	P62753	40S ribosomal protein S6	RPS6
	0.474343	-0.165932	P06756	Integrin alpha-V	ITGAV
	0.856547	-0.166039	P11177	Pyruvate dehydrogenase E1 component subunit beta, mitochondrial	PDHB
	0.728555	-0.166748	O60716	Catenin delta-1	CTNND1
	0.34929	-0.167632	P47813	Eukaryotic translation initiation factor 1A, X-chromosomal	EIF1AX
	0.627944	-0.168178	Q15102	Platelet-activating factor acetylhydrolase IB subunit gamma	PAFAH1B3
	0.721425	-0.16831	P52815	39S ribosomal protein L12, mitochondrial	MRPL12
	0.461152	-0.168792	P51149	Ras-related protein Rab-7a	RAB7A
	0.439593	-0.169256	P98179	RNA-binding protein 3	RBM3
	0.56361	-0.169718	Q04917	14-3-3 protein eta	YWHAH
	0.317648	-0.170113	P48507	Glutamate--cysteine ligase regulatory subunit	GCLM
	0.546361	-0.170226	Q9BUJ2	Heterogeneous nuclear ribonucleoprotein U-like protein 1	HNRNPUL1
	0.0531726	-0.170449	P67870	Casein kinase II subunit beta	CSNK2B
	1.25869	-0.17099	P09622	Dihydrolipoyl dehydrogenase, mitochondrial	DLD
	0.599395	-0.171257	P35613	Basigin	BSG
	0.433756	-0.172482	O75534	Cold shock domain-containing protein E1	CSDE1
	0.295956	-0.173415	P61313	60S ribosomal protein L15	RPL15
	0.578439	-0.173587	P15880	40S ribosomal protein S2	RPS2
	0.994184	-0.173804	O43175	D-3-phosphoglycerate dehydrogenase	PHGDH
	0.325974	-0.173958	O75475	PC4 and SFRS1-interacting protein	PSIP1
	1.12064	-0.174561	P11413	Glucose-6-phosphate 1-dehydrogenase	G6PD
	1.07638	-0.175378	P39748	Flap endonuclease 1	FEN1
	0.861676	-0.176165	Q96FW1	Ubiquitin thioesterase OTUB1	OTUB1
	0.843804	-0.176591	O75439	Mitochondrial-processing peptidase subunit beta	PMPCB
	0.646646	-0.17729	Q9UBQ0	Vacuolar protein sorting-associated protein 29	VPS29
	0.577103	-0.177938	Q16891	MICOS complex subunit MIC60	IMMT
	0.838436	-0.178067	O43813	LanC-like protein 1	LANCL1
	0.706959	-0.178842	Q9HAV7	GrpE protein homolog 1, mitochondrial	GRPEL1
	0.0844238	-0.179523	Q15631	Translin	TSN
	0.0712991	-0.17968	P11172	Uridine 5-monophosphate synthase	UMPS
	0.985908	-0.180293	P00505	Aspartate aminotransferase, mitochondrial	GOT2
	0.406537	-0.180815	P07741	Adenine phosphoribosyltransferase	APRT
	0.586326	-0.181877	Q15637	Splicing factor 1	SF1
	1.10514	-0.182924	P12268	Inosine-5-monophosphate dehydrogenase 2	IMPDH2
	0.416194	-0.18308	Q96DG6	Carboxymethylenebutenolidase homolog	CMBL
	0.44695	-0.183567	Q9Y3I0	tRNA-splicing ligase RtcB homolog	RTCB
	0.782264	-0.18373	P23526	Adenosylhomocysteinase	AHCY
	0.0770097	-0.183766	Q16836	Hydroxyacyl-coenzyme A dehydrogenase, mitochondrial	HADH
	0.510583	-0.183779	Q13185	Chromobox protein homolog 3	CBX3
	0.489484	-0.183842	P07099	Epoxide hydrolase 1	EPHX1
	0.0879377	-0.183902	Q9NPD3	Exosome complex component RRP41	EXOSC4
	1.06062	-0.184386	P84077	ADP-ribosylation factor 1	ARF1
	1.43019	-0.184556	P30153	Serine/threonine-protein phosphatase 2A 65 kDa regulatory subunit A alpha isoform	PPP2R1A
	0.232701	-0.18513	O95155	Ubiquitin conjugation factor E4 B	UBE4B
	0.407934	-0.185299	P47897	Glutamine--tRNA ligase	QARS
	0.556497	-0.186221	Q04837	Single-stranded DNA-binding protein, mitochondrial	SSBP1
	0.196604	-0.186509	Q9H3P7	Golgi resident protein GCP60	ACBD3
	0.318985	-0.187132	Q9NTK5	Obg-like ATPase 1	OLA1
	0.387345	-0.188608	P45974	Ubiquitin carboxyl-terminal hydrolase 5	USP5
	0.127595	-0.189552	Q00534	Cyclin-dependent kinase 6	CDK6
	0.124011	-0.190631	Q9BYT8	Neurolysin, mitochondrial	NLN
	0.825893	-0.191721	O94826	Mitochondrial import receptor subunit TOM70	TOMM70A
	0.826738	-0.192732	P30419	Glycylpeptide N-tetradecanoyltransferase 1	NMT1
	0.431886	-0.192918	Q9UMY4	Sorting nexin-12	SNX12
	0.721905	-0.194707	Q00325	Phosphate carrier protein, mitochondrial	SLC25A3
	0.735887	-0.197189	P42765	3-ketoacyl-CoA thiolase, mitochondrial	ACAA2
	0.605407	-0.197264	O15355	Protein phosphatase 1G	PPM1G
	0.631045	-0.197477	O00159	Unconventional myosin-Ic	MYO1C
	0.990874	-0.197611	Q53EL6	Programmed cell death protein 4	PDCD4
	0.770872	-0.197963	Q9UHD8	Septin-9	44448
	0.52221	-0.199685	P00403	Cytochrome c oxidase subunit 2	MT-CO2
	1.65106	-0.200119	P49736	DNA replication licensing factor MCM2	MCM2
	0.182363	-0.200243	Q5H9R7	Serine/threonine-protein phosphatase 6 regulatory subunit 3	PPP6R3
	0.665923	-0.200534	Q08J23	tRNA (cytosine(34)-C(5))-methyltransferase	NSUN2
	0.541935	-0.200582	Q71UI9	Histone H2A.V	H2AFV
	0.630305	-0.201595	Q13423	NAD(P) transhydrogenase, mitochondrial	NNT
	0.198839	-0.202032	Q15369	Transcription elongation factor B polypeptide 1	TCEB1
	0.444479	-0.202375	Q13310	Polyadenylate-binding protein 4	PABPC4
	0.487787	-0.202491	P08708	40S ribosomal protein S17	RPS17
	0.421852	-0.202569	P62249	40S ribosomal protein S16	RPS16
	0.692787	-0.20296	Q14566	DNA replication licensing factor MCM6	MCM6
	0.771667	-0.204906	O14744	Protein arginine N-methyltransferase 5	PRMT5
	0.369389	-0.205272	O95831	Apoptosis-inducing factor 1, mitochondrial	AIFM1
	0.226832	-0.205408	Q14203	Dynactin subunit 1	DCTN1
	1.15086	-0.206448	P33993	DNA replication licensing factor MCM7	MCM7
	0.43649	-0.207036	P04632	Calpain small subunit 1	CAPNS1
	0.588541	-0.207779	Q04760	Lactoylglutathione lyase	GLO1
	2.04863	-0.209647	Q14974	Importin subunit beta-1	KPNB1
	0.488839	-0.212149	O95573	Long-chain-fatty-acid--CoA ligase 3	ACSL3
	0.56238	-0.214782	P51858	Hepatoma-derived growth factor	HDGF
	0.394917	-0.216733	Q14692	Ribosome biogenesis protein BMS1 homolog	BMS1
	0.47564	-0.216785	P82930	28S ribosomal protein S34, mitochondrial	MRPS34
	0.663636	-0.218867	P35237	Serpin B6	SERPINB6
	0.552869	-0.219422	P14550	Alcohol dehydrogenase [NADP(+)]	AKR1A1
	0.279819	-0.221117	O00233	26S proteasome non-ATPase regulatory subunit 9	PSMD9
	0.633922	-0.221523	P15559	NAD(P)H dehydrogenase [quinone] 1	NQO1
	0.602451	-0.221893	O00148	ATP-dependent RNA helicase DDX39A	DDX39A
	0.399954	-0.22254	O60216	Double-strand-break repair protein rad21 homolog	RAD21
	0.728873	-0.225896	P14923	Junction plakoglobin	JUP
	0.342465	-0.226778	Q9H583	HEAT repeat-containing protein 1	HEATR1
	0.0514332	-0.229878	P62854	40S ribosomal protein S26	RPS26
	1.16455	-0.230157	Q12931	Heat shock protein 75 kDa, mitochondrial	TRAP1
	0.591481	-0.23052	O75390	Citrate synthase, mitochondrial	CS
	0.59151	-0.231727	P43246	DNA mismatch repair protein Msh2	MSH2
	0.300977	-0.232402	P52701	DNA mismatch repair protein Msh6	MSH6
	3.50505	-0.233708	Q00796	Sorbitol dehydrogenase	SORD
	0.144026	-0.234046	O14561	Acyl carrier protein, mitochondrial	NDUFAB1
	0.562012	-0.239905	P53621	Coatomer subunit alpha	COPA
	0.764631	-0.242252	O43592	Exportin-T	XPOT
	0.82154	-0.243237	P36507	Dual specificity mitogen-activated protein kinase kinase 2	MAP2K2
	0.560274	-0.243845	P15121	Aldose reductase	AKR1B1
	1.02773	-0.243911	P22102	Trifunctional purine biosynthetic protein adenosine-3	GART
	0.801754	-0.244925	P78347	General transcription factor II-I	GTF2I
	0.083204	-0.244994	P24844	Myosin regulatory light polypeptide 9	MYL9
	0.577609	-0.245323	P60953	Cell division control protein 42 homolog	CDC42
	0.849204	-0.245375	Q9Y281	Cofilin-2	CFL2
	0.671355	-0.247564	O00410	Importin-5	IPO5
	1.31146	-0.248629	P54727	UV excision repair protein RAD23 homolog B	RAD23B
	1.16852	-0.250492	P61088	Ubiquitin-conjugating enzyme E2 N	UBE2N
	1.39424	-0.250706	P30041	Peroxiredoxin-6	PRDX6
	0.550225	-0.251764	P50416	Carnitine O-palmitoyltransferase 1, liver isoform	CPT1A
	0.526848	-0.25294	Q96BR5	Cytochrome c oxidase assembly factor 7	COA7
	0.669313	-0.253613	P62913	60S ribosomal protein L11	RPL11
	1.26254	-0.254157	P00492	Hypoxanthine-guanine phosphoribosyltransferase	HPRT1
	0.380524	-0.254305	P02794	Ferritin heavy chain	FTH1
	0.871302	-0.257167	P17812	CTP synthase 1	CTPS1
	0.108043	-0.257746	O95757	Heat shock 70 kDa protein 4L	HSPA4L
	0.744262	-0.25819	P43686	26S protease regulatory subunit 6B	PSMC4
	0.657644	-0.258772	Q92621	Nuclear pore complex protein Nup205	NUP205
	0.65685	-0.259373	P33991	DNA replication licensing factor MCM4	MCM4
	1.0289	-0.262764	Q99829	Copine-1	CPNE1
	1.12796	-0.266888	P46782	40S ribosomal protein S5	RPS5
	0.791328	-0.276268	Q14C86	GTPase-activating protein and VPS9 domain-containing protein 1	GAPVD1
	0.344668	-0.27645	Q15437	Protein transport protein Sec23B	SEC23B
	0.204989	-0.276858	P11802	Cyclin-dependent kinase 4	CDK4
	0.0951541	-0.278661	Q15165	Serum paraoxonase/arylesterase 2	PON2
	0.777717	-0.279823	P28074	Proteasome subunit beta type-5	PSMB5
	0.52146	-0.280284	Q9BTT0	Acidic leucine-rich nuclear phosphoprotein 32 family member E	ANP32E
	1.18169	-0.28061	Q16531	DNA damage-binding protein 1	DDB1
	0.566485	-0.281874	P05455	Lupus La protein	SSB
	0.629306	-0.281992	P30043	Flavin reductase (NADPH)	BLVRB
	1.05253	-0.283324	Q15029	116 kDa U5 small nuclear ribonucleoprotein component	EFTUD2
	0.113108	-0.284722	P78330	Phosphoserine phosphatase	PSPH
	0.167354	-0.28666	Q96IU4	Alpha/beta hydrolase domain-containing protein 14B	ABHD14B
	1.57684	-0.290322	P61981	14-3-3 protein gamma	YWHAG
	0.362485	-0.290629	Q8IVL6	Prolyl 3-hydroxylase 3	LEPREL2
	0.475039	-0.292954	O43768	Alpha-endosulfine	ENSA
	0.79855	-0.296039	Q13148	TAR DNA-binding protein 43	TARDBP
	0.58158	-0.296675	Q5T4S7	E3 ubiquitin-protein ligase UBR4	UBR4
	0.92255	-0.297052	P60228	Eukaryotic translation initiation factor 3 subunit E	EIF3E
	0.25723	-0.298098	Q5VYK3	Proteasome-associated protein ECM29 homolog	ECM29
	2.05019	-0.304894	P27708	CAD protein	CAD
	0.214137	-0.305202	O95340	Bifunctional 3-phosphoadenosine 5-phosphosulfate synthase 2	PAPSS2
	0.213988	-0.308013	Q14914	Prostaglandin reductase 1	PTGR1
	1.29981	-0.308824	P04818	Thymidylate synthase	TYMS
	0.485132	-0.309921	P53999	Activated RNA polymerase II transcriptional coactivator p15	SUB1
	0.106698	-0.310125	O43809	Cleavage and polyadenylation specificity factor subunit 5	NUDT21
	1.72482	-0.310793	Q9UBB4	Ataxin-10	ATXN10
	1.36811	-0.313146	Q6P2Q9	Pre-mRNA-processing-splicing factor 8	PRPF8
	0.670699	-0.313412	Q9BT78	COP9 signalosome complex subunit 4	COPS4
	0.480663	-0.314804	P27105	Erythrocyte band 7 integral membrane protein	STOM
	1.67764	-0.317165	P54819	Adenylate kinase 2, mitochondrial	AK2
	1.09527	-0.321727	P22061	Protein-L-isoaspartate(D-aspartate) O-methyltransferase	PCMT1
	0.362971	-0.32178	Q9Y6G9	Cytoplasmic dynein 1 light intermediate chain 1	DYNC1LI1
	0.532929	-0.322248	P04844	Dolichyl-diphosphooligosaccharide--protein glycosyltransferase subunit 2	RPN2
	0.249777	-0.323765	O60684	Importin subunit alpha-7	KPNA6
	0.759302	-0.325992	Q99714	3-hydroxyacyl-CoA dehydrogenase type-2	HSD17B10
	1.1579	-0.326356	P52209	6-phosphogluconate dehydrogenase, decarboxylating	PGD
	1.75493	-0.326544	P42704	Leucine-rich PPR motif-containing protein, mitochondrial	LRPPRC
	0.915807	-0.328002	O43242	26S proteasome non-ATPase regulatory subunit 3	PSMD3
	1.41382	-0.328516	P61163	Alpha-centractin	ACTR1A
	0.960972	-0.328546	Q9NQC3	Reticulon-4	RTN4
	0.535711	-0.330181	Q15370	Transcription elongation factor B polypeptide 2	TCEB2
	1.05822	-0.330833	P23921	Ribonucleoside-diphosphate reductase large subunit	RRM1
	0.883087	-0.332112	Q7L576	Cytoplasmic FMR1-interacting protein 1	CYFIP1
	1.41201	-0.333175	P11310	Medium-chain specific acyl-CoA dehydrogenase, mitochondrial	ACADM
	1.34059	-0.334441	P55809	Succinyl-CoA:3-ketoacid coenzyme A transferase 1, mitochondrial	OXCT1
	0.236452	-0.335739	Q9NUQ9	Protein FAM49B	FAM49B
	0.109039	-0.337509	O00264	Membrane-associated progesterone receptor component 1	PGRMC1
	0.674491	-0.337884	Q9NR50	Translation initiation factor eIF-2B subunit gamma	EIF2B3
	1.46573	-0.338411	P31040	Succinate dehydrogenase [ubiquinone] flavoprotein subunit, mitochondrial	SDHA
	0.808232	-0.339036	Q8NBS9	Thioredoxin domain-containing protein 5	TXNDC5
	0.51924	-0.339729	Q9NYU2	UDP-glucose:glycoprotein glucosyltransferase 1	UGGT1
	0.805985	-0.343709	Q7Z6Z7	E3 ubiquitin-protein ligase HUWE1	HUWE1
	1.14923	-0.343737	O43776	Asparagine--tRNA ligase, cytoplasmic	NARS
	0.788857	-0.344939	Q09028	Histone-binding protein RBBP4	RBBP4
	0.194755	-0.348491	P49006	MARCKS-related protein	MARCKSL1
	1.85422	-0.354267	Q9UKD2	mRNA turnover protein 4 homolog	MRTO4
	1.0461	-0.355664	Q02218	2-oxoglutarate dehydrogenase, mitochondrial	OGDH
	1.52215	-0.35648	Q13155	Aminoacyl tRNA synthase complex-interacting multifunctional protein 2	AIMP2
	0.432077	-0.356988	Q9Y6E0	Serine/threonine-protein kinase 24	STK24
	0.751816	-0.360464	Q9BZE4	Nucleolar GTP-binding protein 1	GTPBP4
	1.26308	-0.36191	P55786	Puromycin-sensitive aminopeptidase	NPEPPS
	1.30314	-0.374035	P21266	Glutathione S-transferase Mu 3	GSTM3
	1.35635	-0.377393	Q9BV86	N-terminal Xaa-Pro-Lys N-methyltransferase 1	NTMT1
	1.56383	-0.384651	P49588	Alanine--tRNA ligase, cytoplasmic	AARS
	1.33468	-0.38666	Q9UNM6	26S proteasome non-ATPase regulatory subunit 13	PSMD13
	0.953747	-0.392151	Q13098	COP9 signalosome complex subunit 1	GPS1
	0.993069	-0.39647	P46379	Large proline-rich protein BAG6	BAG6
	0.305	-0.397662	Q9BRP8	Partner of Y14 and mago	WIBG
	0.894859	-0.40745	P0DN79	Cystathionine beta-synthase	CBS
	1.06049	-0.408746	P18621	60S ribosomal protein L17	RPL17
	0.426449	-0.415935	Q5JVF3	PCI domain-containing protein 2	PCID2
	1.24523	-0.418236	O75947	ATP synthase subunit d, mitochondrial	ATP5H
	0.117521	-0.419871	O14929	Histone acetyltransferase type B catalytic subunit	HAT1
	0.26887	-0.4239	P53985	Monocarboxylate transporter 1	SLC16A1
	0.603986	-0.424037	Q9UJS0	Calcium-binding mitochondrial carrier protein Aralar2	SLC25A13
	1.00508	-0.427615	Q9BY44	Eukaryotic translation initiation factor 2A	EIF2A
	0.189335	-0.433331	Q8TCT9	Minor histocompatibility antigen H13	HM13
	0.241005	-0.436755	Q02978	Mitochondrial 2-oxoglutarate/malate carrier protein	SLC25A11
	0.62241	-0.43836	P35052	Glypican-1	GPC1
	0.0977138	-0.444693	P20962	Parathymosin	PTMS
	1.46181	-0.446944	P11279	Lysosome-associated membrane glycoprotein 1	LAMP1
	0.917998	-0.451471	Q86TG7	Retrotransposon-derived protein PEG10	PEG10
	0.267285	-0.452822	P54725	UV excision repair protein RAD23 homolog A	RAD23A
	0.369295	-0.468027	P30533	Alpha-2-macroglobulin receptor-associated protein	LRPAP1
	0.19325	-0.469418	P26885	Peptidyl-prolyl cis-trans isomerase FKBP2	FKBP2
	1.04371	-0.486723	P05141	ADP/ATP translocase 2	SLC25A5
	2.16334	-0.492774	P38606	V-type proton ATPase catalytic subunit A	ATP6V1A
	1.16212	-0.495427	P61026	Ras-related protein Rab-10	RAB10
	0.206926	-0.501501	P13861	cAMP-dependent protein kinase type II-alpha regulatory subunit	PRKAR2A
	1.32666	-0.508349	Q15008	26S proteasome non-ATPase regulatory subunit 6	PSMD6
	2.37558	-0.513846	Q8TEX9	Importin-4	IPO4
	0.428866	-0.532147	Q9BRG1	Vacuolar protein-sorting-associated protein 25	VPS25
	1.96917	-0.541883	P00568	Adenylate kinase isoenzyme 1	AK1
	2.0111	-0.545755	P63010	AP-2 complex subunit beta	AP2B1
	2.99762	-0.5613	Q13085	Acetyl-CoA carboxylase 1	ACACA
	0.491711	-0.563829	P55263	Adenosine kinase	ADK
	0.549488	-0.564453	Q13123	Protein Red	IK
	6.14019	-0.564552	P49327	Fatty acid synthase	FASN
	1.35342	-0.569752	Q14978	Nucleolar and coiled-body phosphoprotein 1	NOLC1
	0.809815	-0.579762	Q15428	Splicing factor 3A subunit 2	SF3A2
	1.91638	-0.582623	O75494	Serine/arginine-rich splicing factor 10	SRSF10
	1.09406	-0.584754	P11498	Pyruvate carboxylase, mitochondrial	PC
	0.561762	-0.597241	Q06210	Glutamine--fructose-6-phosphate aminotransferase [isomerizing] 1	GFPT1
	1.21636	-0.601968	P55010	Eukaryotic translation initiation factor 5	EIF5
	0.71735	-0.614736	P46063	ATP-dependent DNA helicase Q1	RECQL
	0.204982	-0.622001	Q9NX63	MICOS complex subunit MIC19	CHCHD3
	0.48938	-0.633682	Q9NVD7	Alpha-parvin	PARVA
	1.42178	-0.642609	P05386	60S acidic ribosomal protein P1	RPLP1
	0.618496	-0.651219	Q9BRK5	45 kDa calcium-binding protein	SDF4
	1.7559	-0.668875	Q99598	Translin-associated protein X	TSNAX
	1.01275	-0.697107	Q9H9J2	39S ribosomal protein L44, mitochondrial	MRPL44
	0.661502	-0.699532	Q07960	Rho GTPase-activating protein 1	ARHGAP1
	0.245553	-0.707749	Q92979	Ribosomal RNA small subunit methyltransferase NEP1	EMG1
	0.457963	-0.725829	Q9UNF0	Protein kinase C and casein kinase substrate in neurons protein 2	PACSIN2
	0.323527	-0.725887	P00374	Dihydrofolate reductase	DHFR
	2.39398	-0.734364	Q99471	Prefoldin subunit 5	PFDN5
	0.387482	-0.735029	P48556	26S proteasome non-ATPase regulatory subunit 8	PSMD8
	0.322353	-0.743886	O60888	Protein CutA	CUTA
	2.81147	-0.748715	P62081	40S ribosomal protein S7	RPS7
	0.278203	-0.755625	P61619	Protein transport protein Sec61 subunit alpha isoform 1	SEC61A1
	1.72559	-0.77722	P22392	Nucleoside diphosphate kinase B	NME2
	0.476989	-0.781529	O15427	Monocarboxylate transporter 4	SLC16A3
	1.02985	-0.800176	Q8NHP8	Putative phospholipase B-like 2	PLBD2
	0.391811	-0.807634	O95361	Tripartite motif-containing protein 16	TRIM16
	0.583053	-0.813834	O95782	AP-2 complex subunit alpha-1	AP2A1
	0.4006	-0.814106	P49189	4-trimethylaminobutyraldehyde dehydrogenase	ALDH9A1
	1.64109	-0.829781	Q96P70	Importin-9	IPO9
	0.81811	-0.840847	Q9BY43	Charged multivesicular body protein 4a	CHMP4A
	0.531619	-0.842137	P07602	Prosaposin	PSAP
	0.81162	-0.867268	Q7L2E3	Putative ATP-dependent RNA helicase DHX30	DHX30
	0.804735	-0.883793	Q13685	Angio-associated migratory cell protein	AAMP
	0.567606	-0.900565	Q13610	Periodic tryptophan protein 1 homolog	PWP1
	0.786299	-0.919661	Q15404	Ras suppressor protein 1	RSU1
	0.961801	-0.975959	Q9GZT8	NIF3-like protein 1	NIF3L1
	0.881114	-0.99752	Q92597	Protein NDRG1	NDRG1
	0.786383	-1.04321	O15260	Surfeit locus protein 4	SURF4
	0.641972	-1.07521	Q15257	Serine/threonine-protein phosphatase 2A activator	PPP2R4
	0.569639	-1.07824	O15145	Actin-related protein 2/3 complex subunit 3	ARPC3
	0.957274	-1.08597	P36776	Lon protease homolog, mitochondrial	LONP1
	0.771208	-1.1085	P17174	Aspartate aminotransferase, cytoplasmic	GOT1
	1.19305	-1.13593	Q9P000	COMM domain-containing protein 9	COMMD9
	0.77659	-1.14353	P63151	Serine/threonine-protein phosphatase 2A 55 kDa regulatory subunit B alpha isoform	PPP2R2A
	0.725704	-1.19378	Q9UKS6	Protein kinase C and casein kinase substrate in neurons protein 3	PACSIN3
	3.39586	-1.23396	P48163	NADP-dependent malic enzyme	ME1
	1.03707	-1.27402	Q9UI26	Importin-11	IPO11
	0.597514	-1.28554	O60925	Prefoldin subunit 1	PFDN1
	1.21231	-1.39576	P21281	V-type proton ATPase subunit B, brain isoform	ATP6V1B2
	1.14472	-1.49112	Q8IYB3	Serine/arginine repetitive matrix protein 1	SRRM1
	0.357278	-1.51845	P14174	Macrophage migration inhibitory factor	MIF
	0.412451	-1.72538	P06454	Prothymosin alpha	PTMA
	0.530266	-1.75384	Q12907	Vesicular integral-membrane protein VIP36	LMAN2
	1.01247	-1.81956	P61086	Ubiquitin-conjugating enzyme E2 K	UBE2K
	1.4409	-1.96832	P13473	Lysosome-associated membrane glycoprotein 2	LAMP2
	0.795912	-2.48148	P47914	60S ribosomal protein L29	RPL29
