# Supplementary material for: Proteome Profiling of RNF213 Depleted Cells Reveals Nitric Oxide Regulator DDAH1 Antilisterial Activity
Source: Front Cell Infect Microbiol. 2021 Nov 3;11:735416. doi: 10.3389/fcimb.2021.735416 (PMC8595287; doi:10.3389/fcimb.2021.735416)
Supplement: Supplementary file 4 [file Table_3.xlsx]

## Sheet: S1
Supplementary Table 3. List of quantified proteins comparing RNF213-depleted and control cells that were treated with interferon-beta. The fold change (in log2) is reported in column C while the statistical significance (-log P value) is reported in column B. Column A indicates significantly regulated proteins with "+". Column D indicates the UniProt accession number, column E indicates the prote…
Significant (FDR=0.05; S0=1)	-Log(P-value)	Log2 (SiRnf213/SiScramble)	Uniprot ID	Protein name	Gene name
+	2.28994	3.00879	Q14764	Major vault protein	MVP
+	5.05554	2.91691	O95881	Thioredoxin domain-containing protein 12	TXNDC12
+	2.9051	2.12246	Q86SF2	N-acetylgalactosaminyltransferase 7	GALNT7
	0.513461	1.97769	P14174	Macrophage migration inhibitory factor	MIF
	0.919525	1.8639	P55084	Trifunctional enzyme subunit beta, mitochondrial	HADHB
	1.02271	1.63191	P61619	Protein transport protein Sec61 subunit alpha isoform 1	SEC61A1
	0.886162	1.62595	P61086	Ubiquitin-conjugating enzyme E2 K	UBE2K
	0.384396	1.62339	P06454	Prothymosin alpha	PTMA
	0.367508	1.50776	P47914	60S ribosomal protein L29	RPL29
	1.31878	1.48252	P10155	60 kDa SS-A/Ro ribonucleoprotein	TROVE2
	1.75934	1.47598	Q9GZT8	NIF3-like protein 1	NIF3L1
	2.47538	1.43518	P20592	Interferon-induced GTP-binding protein Mx2	MX2
	1.81898	1.3672	Q9BRK5	45 kDa calcium-binding protein	SDF4
	1.29021	1.36106	P11047	Laminin subunit gamma-1	LAMC1
	0.491156	1.31083	P62854	40S ribosomal protein S26	RPS26
	1.17891	1.28432	Q15404	Ras suppressor protein 1	RSU1
	0.654086	1.22902	P24844	Myosin regulatory light polypeptide 9	MYL9
	3.67588	1.21964	P21980	Protein-glutamine gamma-glutamyltransferase 2	TGM2
	0.648842	1.21894	P26885	Peptidyl-prolyl cis-trans isomerase FKBP2	FKBP2
	3.20489	1.21893	P17655	Calpain-2 catalytic subunit	CAPN2
	1.02771	1.19943	P53985	Monocarboxylate transporter 1	SLC16A1
	1.61499	1.1968	Q00534	Cyclin-dependent kinase 6	CDK6
	0.828539	1.19574	O95361	Tripartite motif-containing protein 16	TRIM16
	0.443987	1.19006	Q59GN2	Putative 60S ribosomal protein L39-like 5	RPL39P5
	0.808821	1.18924	O15427	Monocarboxylate transporter 4	SLC16A3
	0.868796	1.18288	P30533	Alpha-2-macroglobulin receptor-associated protein	LRPAP1
	0.572017	1.18239	O14929	Histone acetyltransferase type B catalytic subunit	HAT1
	2.51443	1.17457	Q9HCE1	Putative helicase MOV-10	MOV10
	1.59498	1.15667	Q5SSJ5	Heterochromatin protein 1-binding protein 3	HP1BP3
	0.585584	1.15637	P13473	Lysosome-associated membrane glycoprotein 2	LAMP2
	0.402093	1.09807	Q9NX63	MICOS complex subunit MIC19	CHCHD3
	2.25443	1.07965	P11498	Pyruvate carboxylase, mitochondrial	PC
	0.916385	1.06546	Q15631	Translin	TSN
	0.584283	1.02399	Q8TCT9	Minor histocompatibility antigen H13	HM13
	0.669678	1.02329	Q13610	Periodic tryptophan protein 1 homolog	PWP1
	1.22673	1.01648	Q9BRG1	Vacuolar protein-sorting-associated protein 25	VPS25
	1.52631	1.00228	P35052	Glypican-1	GPC1
	0.828897	0.995173	O14933	Ubiquitin/ISG15-conjugating enzyme E2 L6	UBE2L6
	0.779158	0.986246	Q92743	Serine protease HTRA1	HTRA1
	0.982503	0.983859	Q9Y3B3	Transmembrane emp24 domain-containing protein 7	TMED7
	0.866611	0.973896	P09525	Annexin A4	ANXA4
	0.541639	0.970363	O43809	Cleavage and polyadenylation specificity factor subunit 5	NUDT21
	0.56384	0.966278	Q07960	Rho GTPase-activating protein 1	ARHGAP1
	0.397848	0.949597	P63165	Small ubiquitin-related modifier 1	SUMO1
	0.484256	0.934232	P49189	4-trimethylaminobutyraldehyde dehydrogenase	ALDH9A1
	2.6264	0.929125	P04632	Calpain small subunit 1	CAPNS1
	0.351298	0.927832	Q15165	Serum paraoxonase/arylesterase 2	PON2
	5.12143	0.914702	P36952	Serpin B5	SERPINB5
	1.50158	0.906413	P19971	Thymidine phosphorylase	TYMP
	0.619315	0.90101	P63151	Serine/threonine-protein phosphatase 2A 55 kDa regulatory subunit B alpha isoform	PPP2R2A
	0.445683	0.89206	O15145	Actin-related protein 2/3 complex subunit 3	ARPC3
	3.0205	0.87967	P55145	Mesencephalic astrocyte-derived neurotrophic factor	MANF
	1.20759	0.875023	O95340	Bifunctional 3-phosphoadenosine 5-phosphosulfate synthase 2	PAPSS2
	1.10524	0.863724	Q9UPQ0	LIM and calponin homology domains-containing protein 1	LIMCH1
	1.54716	0.862236	Q8IVL6	Prolyl 3-hydroxylase 3	LEPREL2
	1.17983	0.862172	P40121	Macrophage-capping protein	CAPG
	0.700066	0.850192	Q9BUP3	Oxidoreductase HTATIP2	HTATIP2
	1.11492	0.841829	O15460	Prolyl 4-hydroxylase subunit alpha-2	P4HA2
	0.685109	0.832949	Q5H9R7	Serine/threonine-protein phosphatase 6 regulatory subunit 3	PPP6R3
	0.801138	0.820099	Q9H8Y8	Golgi reassembly-stacking protein 2	GORASP2
	4.04672	0.815992	Q9P2E9	Ribosome-binding protein 1	RRBP1
	0.744368	0.813416	P43121	Cell surface glycoprotein MUC18	MCAM
	0.404351	0.793698	P67870	Casein kinase II subunit beta	CSNK2B
	3.81626	0.79229	P52895	Aldo-keto reductase family 1 member C2	AKR1C2
	0.968073	0.777015	P46063	ATP-dependent DNA helicase Q1	RECQL
	5.02134	0.772003	O00425	Insulin-like growth factor 2 mRNA-binding protein 3	IGF2BP3
	0.297	0.765892	Q9UHV9	Prefoldin subunit 2	PFDN2
	0.979189	0.761587	O75718	Cartilage-associated protein	CRTAP
	0.7396	0.760478	Q9BY43	Charged multivesicular body protein 4a	CHMP4A
	2.06474	0.752062	Q13228	Selenium-binding protein 1	SELENBP1
	2.29633	0.751978	Q32P28	Prolyl 3-hydroxylase 1	LEPRE1
	4.99789	0.73852	P09914	Interferon-induced protein with tetratricopeptide repeats 1	IFIT1
	3.20739	0.732964	Q07065	Cytoskeleton-associated protein 4	CKAP4
	0.804245	0.729349	P48637	Glutathione synthetase	GSS
	4.0647	0.702278	P42330	Aldo-keto reductase family 1 member C3	AKR1C3
	2.6597	0.697506	P05186	Alkaline phosphatase, tissue-nonspecific isozyme	ALPL
	2.80227	0.696398	P29728	2-5-oligoadenylate synthase 2	OAS2
	3.66033	0.696053	P04083	Annexin A1	ANXA1
	0.633365	0.688887	Q14432	cGMP-inhibited 3,5-cyclic phosphodiesterase A	PDE3A
	4.00772	0.686453	P07099	Epoxide hydrolase 1	EPHX1
	1.02117	0.683315	Q9BR76	Coronin-1B	CORO1B
	3.29023	0.676512	P53634	Dipeptidyl peptidase 1	CTSC
	0.536058	0.674908	Q15024	Exosome complex component RRP42	EXOSC7
	3.65235	0.665503	O75874	Isocitrate dehydrogenase [NADP] cytoplasmic	IDH1
	4.11587	0.662669	P50454	Serpin H1	SERPINH1
	0.47958	0.641991	O60888	Protein CutA	CUTA
	5.06579	0.634515	P27824	Calnexin	CANX
	4.63246	0.619215	O14879	Interferon-induced protein with tetratricopeptide repeats 3	IFIT3
	0.647558	0.616765	Q9NWH9	SAFB-like transcription modulator	SLTM
	1.97316	0.615115	P13987	CD59 glycoprotein	CD59
	2.50036	0.612581	Q96AY3	Peptidyl-prolyl cis-trans isomerase FKBP10	FKBP10
	2.42838	0.608999	P50238	Cysteine-rich protein 1	CRIP1
	2.08421	0.603204	P35613	Basigin	BSG
	4.1869	0.601049	Q9UBI6	Guanine nucleotide-binding protein G(I)/G(S)/G(O) subunit gamma-12	GNG12
	2.27676	0.595932	Q9UNF1	Melanoma-associated antigen D2	MAGED2
	0.300191	0.566407	Q9NVD7	Alpha-parvin	PARVA
	1.45339	0.559364	Q9BQE5	Apolipoprotein L2	APOL2
	0.32657	0.558284	P49006	MARCKS-related protein	MARCKSL1
	1.88712	0.555354	P51571	Translocon-associated protein subunit delta	SSR4
	0.328166	0.551927	P17174	Aspartate aminotransferase, cytoplasmic	GOT1
	0.730582	0.55126	Q99598	Translin-associated protein X	TSNAX
	4.40816	0.548037	Q9H9B4	Sideroflexin-1	SFXN1
	3.87333	0.54571	Q16719	Kynureninase	KYNU
	0.210113	0.544166	Q9UKS6	Protein kinase C and casein kinase substrate in neurons protein 3	PACSIN3
	2.33428	0.541879	O00469	Procollagen-lysine,2-oxoglutarate 5-dioxygenase 2	PLOD2
	0.404464	0.540967	Q9UHB9	Signal recognition particle subunit SRP68	SRP68
	1.96463	0.538509	P06737	Glycogen phosphorylase, liver form	PYGL
	5.34381	0.537234	Q01995	Transgelin	TAGLN
	0.55699	0.53723	Q5JVF3	PCI domain-containing protein 2	PCID2
	4.2813	0.536353	P11021	78 kDa glucose-regulated protein	HSPA5
	0.258612	0.53401	P48556	26S proteasome non-ATPase regulatory subunit 8	PSMD8
	2.82489	0.529844	P63000	Ras-related C3 botulinum toxin substrate 1	RAC1
	0.446707	0.528207	O15260	Surfeit locus protein 4	SURF4
	3.77843	0.528064	P20700	Lamin-B1	LMNB1
	3.12115	0.5268	P30043	Flavin reductase (NADPH)	BLVRB
	4.81783	0.521801	P01889	HLA class I histocompatibility antigen, B-7 alpha chain	HLA-B
	1.76482	0.514259	Q01628	Interferon-induced transmembrane protein 3	IFITM3
	2.49129	0.510201	P47712	Cytosolic phospholipase A2	PLA2G4A
	2.15631	0.50689	Q12797	Aspartyl/asparaginyl beta-hydroxylase	ASPH
	2.62948	0.504137	P23497	Nuclear autoantigen Sp-100	SP100
	0.825431	0.49547	P29144	Tripeptidyl-peptidase 2	TPP2
	2.27453	0.492943	P37837	Transaldolase	TALDO1
	0.250502	0.492008	P21281	V-type proton ATPase subunit B, brain isoform	ATP6V1B2
	4.81868	0.491486	P31327	Carbamoyl-phosphate synthase [ammonia], mitochondrial	CPS1
	2.35619	0.484463	P18085	ADP-ribosylation factor 4	ARF4
	0.165552	0.482585	O00264	Membrane-associated progesterone receptor component 1	PGRMC1
	0.589529	0.466574	Q14914	Prostaglandin reductase 1	PTGR1
	3.45726	0.464142	P14314	Glucosidase 2 subunit beta	PRKCSH
	2.04534	0.463852	Q13162	Peroxiredoxin-4	PRDX4
	4.63977	0.463008	O95786	Probable ATP-dependent RNA helicase DDX58	DDX58
	2.80141	0.462803	P21291	Cysteine and glycine-rich protein 1	CSRP1
	1.45257	0.461203	P12081	Histidine--tRNA ligase, cytoplasmic	HARS
	0.309043	0.459436	Q8IY67	Ribonucleoprotein PTB-binding 1	RAVER1
	3.71657	0.457728	P54920	Alpha-soluble NSF attachment protein	NAPA
	3.39042	0.455571	P20591	Interferon-induced GTP-binding protein Mx1	MX1
	0.250821	0.453308	Q99584	Protein S100-A13	S100A13
	1.18413	0.453279	Q9NYU2	UDP-glucose:glycoprotein glucosyltransferase 1	UGGT1
	2.50255	0.451992	P00387	NADH-cytochrome b5 reductase 3	CYB5R3
	1.67354	0.447118	P02461	Collagen alpha-1(III) chain	COL3A1
	4.32929	0.443779	P07237	Protein disulfide-isomerase	P4HB
	3.5308	0.442326	P40939	Trifunctional enzyme subunit alpha, mitochondrial	HADHA
	0.289214	0.440748	P48059	LIM and senescent cell antigen-like-containing domain protein 1	LIMS1
	3.2505	0.439089	P05556	Integrin beta-1	ITGB1
	1.61908	0.436792	P00568	Adenylate kinase isoenzyme 1	AK1
	2.89501	0.4357	Q08380	Galectin-3-binding protein	LGALS3BP
	2.64233	0.43546	P23284	Peptidyl-prolyl cis-trans isomerase B	PPIB
	0.776131	0.434412	Q9H3P7	Golgi resident protein GCP60	ACBD3
	1.90513	0.434249	P13674	Prolyl 4-hydroxylase subunit alpha-1	P4HA1
	3.75182	0.433071	P05161	Ubiquitin-like protein ISG15	ISG15
	1.83113	0.432091	P10321	HLA class I histocompatibility antigen, Cw-7 alpha chain	HLA-C
	0.347451	0.427611	Q13685	Angio-associated migratory cell protein	AAMP
	2.04253	0.426643	Q7L1Q6	Basic leucine zipper and W2 domain-containing protein 1	BZW1
	1.28921	0.423233	P49748	Very long-chain specific acyl-CoA dehydrogenase, mitochondrial	ACADVL
	2.35308	0.421762	Q15363	Transmembrane emp24 domain-containing protein 2	TMED2
	0.184783	0.421217	P43307	Translocon-associated protein subunit alpha	SSR1
	1.50619	0.420671	P14209	CD99 antigen	CD99
	0.182512	0.420572	Q8TEQ6	Gem-associated protein 5	GEMIN5
	0.974548	0.41966	P36871	Phosphoglucomutase-1	PGM1
	3.39859	0.415788	P14550	Alcohol dehydrogenase [NADP(+)]	AKR1A1
	0.856129	0.415149	P32004	Neural cell adhesion molecule L1	L1CAM
	3.80071	0.401969	P63104	14-3-3 protein zeta/delta	YWHAZ
	3.47696	0.401845	Q16555	Dihydropyrimidinase-related protein 2	DPYSL2
	1.9257	0.39763	O00429	Dynamin-1-like protein	DNM1L
	4.14966	0.393344	P27797	Calreticulin	CALR
	0.265354	0.393267	Q9BRJ6	Uncharacterized protein C7orf50	C7orf50
	2.20904	0.392985	P23381	Tryptophan--tRNA ligase, cytoplasmic	WARS
	0.325117	0.39253	Q9BYT8	Neurolysin, mitochondrial	NLN
	1.52191	0.38284	Q9UL46	Proteasome activator complex subunit 2	PSME2
	0.204701	0.380784	O95782	AP-2 complex subunit alpha-1	AP2A1
	2.51368	0.380239	P80217	Interferon-induced 35 kDa protein	IFI35
	1.30342	0.380198	Q96I99	Succinyl-CoA ligase [GDP-forming] subunit beta, mitochondrial	SUCLG2
	1.43946	0.378813	Q969H8	Myeloid-derived growth factor	MYDGF
	3.20948	0.378358	Q15293	Reticulocalbin-1	RCN1
	1.1089	0.377519	P98179	RNA-binding protein 3	RBM3
	2.3396	0.377499	Q86UP2	Kinectin	KTN1
	0.254629	0.37499	Q02978	Mitochondrial 2-oxoglutarate/malate carrier protein	SLC25A11
	2.86405	0.374032	Q02818	Nucleobindin-1	NUCB1
	2.45988	0.365579	Q10471	Polypeptide N-acetylgalactosaminyltransferase 2	GALNT2
	0.861739	0.363637	Q9NRX4	14 kDa phosphohistidine phosphatase	PHPT1
	2.45841	0.361494	O75396	Vesicle-trafficking protein SEC22b	SEC22B
	0.333136	0.361353	Q15125	3-beta-hydroxysteroid-Delta(8),Delta(7)-isomerase	EBP
	4.01808	0.361297	P04899	Guanine nucleotide-binding protein G(i) subunit alpha-2	GNAI2
	5.81373	0.360686	P11413	Glucose-6-phosphate 1-dehydrogenase	G6PD
	1.06962	0.359303	Q9NZ01	Very-long-chain enoyl-CoA reductase	TECR
	3.72413	0.358827	P17931	Galectin-3	LGALS3
	1.17248	0.35719	P05141	ADP/ATP translocase 2	SLC25A5
	0.163399	0.355887	Q15257	Serine/threonine-protein phosphatase 2A activator	PPP2R4
	0.633959	0.352485	Q8NHP8	Putative phospholipase B-like 2	PLBD2
	2.81116	0.349677	Q9BUF5	Tubulin beta-6 chain	TUBB6
	1.18726	0.349125	P09543	2,3-cyclic-nucleotide 3-phosphodiesterase	CNP
	2.50816	0.348587	O15173	Membrane-associated progesterone receptor component 2	PGRMC2
	0.508879	0.343129	Q12849	G-rich sequence factor 1	GRSF1
	2.2667	0.338791	Q92616	Translational activator GCN1	GCN1L1
	5.82472	0.33801	Q9Y490	Talin-1	TLN1
	2.9905	0.334412	P30040	Endoplasmic reticulum resident protein 29	ERP29
	2.5574	0.333949	P16152	Carbonyl reductase [NADPH] 1	CBR1
	3.02435	0.333218	P13667	Protein disulfide-isomerase A4	PDIA4
	1.58921	0.329176	Q13418	Integrin-linked protein kinase	ILK
	1.07894	0.329103	O00487	26S proteasome non-ATPase regulatory subunit 14	PSMD14
	3.81538	0.326738	Q06323	Proteasome activator complex subunit 1	PSME1
	0.488257	0.325804	Q9BWD1	Acetyl-CoA acetyltransferase, cytosolic	ACAT2
	2.81283	0.324904	Q99829	Copine-1	CPNE1
	2.89844	0.322191	Q15084	Protein disulfide-isomerase A6	PDIA6
	1.79158	0.31679	P04080	Cystatin-B	CSTB
	2.37827	0.314718	P52943	Cysteine-rich protein 2	CRIP2
	2.71974	0.314701	P04843	Dolichyl-diphosphooligosaccharide--protein glycosyltransferase subunit 1	RPN1
	3.02358	0.31214	P31930	Cytochrome b-c1 complex subunit 1, mitochondrial	UQCRC1
	0.92261	0.309458	Q9BQE3	Tubulin alpha-1C chain	TUBA1C
	2.98679	0.308856	P32119	Peroxiredoxin-2	PRDX2
	1.81309	0.308388	Q1KMD3	Heterogeneous nuclear ribonucleoprotein U-like protein 2	HNRNPUL2
	2.55249	0.307683	P08758	Annexin A5	ANXA5
	0.570327	0.307556	O75915	PRA1 family protein 3	ARL6IP5
	0.489996	0.307552	P20810	Calpastatin	CAST
	0.134071	0.306667	Q92979	Ribosomal RNA small subunit methyltransferase NEP1	EMG1
	0.526971	0.305516	Q96CS3	FAS-associated factor 2	FAF2
	1.10941	0.305444	P07108	Acyl-CoA-binding protein	DBI
	0.191281	0.305332	Q14244	Ensconsin	MAP7
	1.76067	0.305118	P19525	Interferon-induced, double-stranded RNA-activated protein kinase	EIF2AK2
	1.41495	0.302692	O75368	SH3 domain-binding glutamic acid-rich-like protein	SH3BGRL
	1.78853	0.299528	P08133	Annexin A6	ANXA6
	1.03711	0.298395	P00403	Cytochrome c oxidase subunit 2	MT-CO2
	1.49102	0.298127	Q13423	NAD(P) transhydrogenase, mitochondrial	NNT
	0.247569	0.297732	Q14258	E3 ubiquitin/ISG15 ligase TRIM25	TRIM25
	3.47795	0.294446	P14625	Endoplasmin	HSP90B1
	2.75837	0.29142	P52209	6-phosphogluconate dehydrogenase, decarboxylating	PGD
	0.668476	0.287848	P35237	Serpin B6	SERPINB6
	1.37987	0.286986	P07339	Cathepsin D	CTSD
	2.63269	0.286735	P28838	Cytosol aminopeptidase	LAP3
	1.46629	0.285563	P26447	Protein S100-A4	S100A4
	2.20455	0.284462	P42166	Lamina-associated polypeptide 2, isoform alpha	TMPO
	1.83274	0.283176	P39656	Dolichyl-diphosphooligosaccharide--protein glycosyltransferase 48 kDa subunit	DDOST
	1.95023	0.281092	Q16527	Cysteine and glycine-rich protein 2	CSRP2
	1.5181	0.277201	P46821	Microtubule-associated protein 1B	MAP1B
	0.144477	0.273939	O95456	Proteasome assembly chaperone 1	PSMG1
	1.42115	0.273846	P05386	60S acidic ribosomal protein P1	RPLP1
	1.72444	0.273738	Q96DG6	Carboxymethylenebutenolidase homolog	CMBL
	0.624281	0.273705	P51572	B-cell receptor-associated protein 31	BCAP31
	1.30109	0.2732	P62942	Peptidyl-prolyl cis-trans isomerase FKBP1A	FKBP1A
	0.211257	0.272766	Q9Y512	Sorting and assembly machinery component 50 homolog	SAMM50
	2.49199	0.272687	P55735	Protein SEC13 homolog	SEC13
	2.44075	0.272556	Q9UBB4	Ataxin-10	ATXN10
	4.11827	0.271572	P46940	Ras GTPase-activating-like protein IQGAP1	IQGAP1
	2.8813	0.270932	Q14697	Neutral alpha-glucosidase AB	GANAB
	0.136228	0.269512	P11172	Uridine 5-monophosphate synthase	UMPS
	1.6193	0.267867	P49588	Alanine--tRNA ligase, cytoplasmic	AARS
	1.79312	0.266674	O15143	Actin-related protein 2/3 complex subunit 1B	ARPC1B
	1.9228	0.266489	P11766	Alcohol dehydrogenase class-3	ADH5
	2.40525	0.262599	P14618	Pyruvate kinase PKM	PKM
	0.249909	0.261654	O94979	Protein transport protein Sec31A	SEC31A
	1.34651	0.261075	Q13561	Dynactin subunit 2	DCTN2
	0.137731	0.259776	Q9UI26	Importin-11	IPO11
	2.31576	0.258811	P09382	Galectin-1	LGALS1
	2.76696	0.258439	Q969X5	Endoplasmic reticulum-Golgi intermediate compartment protein 1	ERGIC1
	2.24006	0.257993	P07355	Annexin A2	ANXA2
	1.04482	0.256663	Q8TEM1	Nuclear pore membrane glycoprotein 210	NUP210
	3.40011	0.256365	P21333	Filamin-A	FLNA
	2.37523	0.254628	P29401	Transketolase	TKT
	1.83905	0.252279	P18669	Phosphoglycerate mutase 1	PGAM1
	0.906001	0.250863	P61923	Coatomer subunit zeta-1	COPZ1
	0.600067	0.248874	P11279	Lysosome-associated membrane glycoprotein 1	LAMP1
	2.31353	0.248732	P39748	Flap endonuclease 1	FEN1
	0.799078	0.248286	P53621	Coatomer subunit alpha	COPA
	1.08937	0.245279	O76094	Signal recognition particle subunit SRP72	SRP72
	1.82581	0.24278	P34897	Serine hydroxymethyltransferase, mitochondrial	SHMT2
	1.54508	0.241104	Q99798	Aconitate hydratase, mitochondrial	ACO2
	1.3882	0.24102	P13798	Acylamino-acid-releasing enzyme	APEH
	1.62362	0.239904	P09211	Glutathione S-transferase P	GSTP1
	0.12962	0.239836	O43252	Bifunctional 3-phosphoadenosine 5-phosphosulfate synthase 1	PAPSS1
	0.805443	0.239443	P20908	Collagen alpha-1(V) chain	COL5A1
	1.3291	0.239109	O00193	Small acidic protein	SMAP
	2.32145	0.238112	Q00610	Clathrin heavy chain 1	CLTC
	0.418357	0.236691	Q969S3	Zinc finger protein 622	ZNF622
	1.87894	0.234689	P09429	High mobility group protein B1	HMGB1
	1.48816	0.23435	Q15758	Neutral amino acid transporter B(0)	SLC1A5
	1.04512	0.232298	P10644	cAMP-dependent protein kinase type I-alpha regulatory subunit	PRKAR1A
	1.53342	0.231384	Q02809	Procollagen-lysine,2-oxoglutarate 5-dioxygenase 1	PLOD1
	0.943175	0.230442	Q9NTK5	Obg-like ATPase 1	OLA1
	1.82664	0.23018	Q16658	Fascin	FSCN1
	2.50269	0.229784	P00338	L-lactate dehydrogenase A chain	LDHA
	2.08959	0.229515	Q99497	Protein deglycase DJ-1	PARK7
	3.49661	0.229068	Q16181	Septin-7	44446
	4.12096	0.226372	P08195	4F2 cell-surface antigen heavy chain	SLC3A2
	1.12219	0.225945	P28062	Proteasome subunit beta type-8	PSMB8
	1.94703	0.224578	P00492	Hypoxanthine-guanine phosphoribosyltransferase	HPRT1
	0.924673	0.224458	P49419	Alpha-aminoadipic semialdehyde dehydrogenase	ALDH7A1
	0.903174	0.223201	P63167	Dynein light chain 1, cytoplasmic	DYNLL1
	0.74579	0.222763	Q07812	Apoptosis regulator BAX	BAX
	1.03021	0.221631	P78417	Glutathione S-transferase omega-1	GSTO1
	1.25206	0.221262	Q6IBS0	Twinfilin-2	TWF2
	1.43449	0.221246	Q7Z2W4	Zinc finger CCCH-type antiviral protein 1	ZC3HAV1
	2.101	0.219638	Q8NBS9	Thioredoxin domain-containing protein 5	TXNDC5
	0.528466	0.219169	O00159	Unconventional myosin-Ic	MYO1C
	2.13894	0.218324	P13489	Ribonuclease inhibitor	RNH1
	0.624249	0.217928	P18859	ATP synthase-coupling factor 6, mitochondrial	ATP5J
	0.993974	0.217829	P14854	Cytochrome c oxidase subunit 6B1	COX6B1
	2.04686	0.21665	P26038	Moesin	MSN
	2.04743	0.216124	P51648	Fatty aldehyde dehydrogenase	ALDH3A2
	1.05698	0.214705	P63279	SUMO-conjugating enzyme UBC9	UBE2I
	0.745424	0.214422	P22695	Cytochrome b-c1 complex subunit 2, mitochondrial	UQCRC2
	0.501514	0.213732	Q92896	Golgi apparatus protein 1	GLG1
	1.60975	0.213389	P27708	CAD protein	CAD
	0.887747	0.213377	Q5JTV8	Torsin-1A-interacting protein 1	TOR1AIP1
	3.49667	0.213117	Q15149	Plectin	PLEC
	0.50467	0.212639	Q27J81	Inverted formin-2	INF2
	2.25519	0.210665	P30101	Protein disulfide-isomerase A3	PDIA3
	1.47768	0.210625	P15121	Aldose reductase	AKR1B1
	0.906918	0.209817	Q14192	Four and a half LIM domains protein 2	FHL2
	1.77341	0.208806	P30044	Peroxiredoxin-5, mitochondrial	PRDX5
	2.70386	0.208364	P02545	Prelamin-A/C	LMNA
	1.56715	0.207268	Q9BRA2	Thioredoxin domain-containing protein 17	TXNDC17
	0.63067	0.205966	P10768	S-formylglutathione hydrolase	ESD
	1.69968	0.205198	Q6NZI2	Polymerase I and transcript release factor	PTRF
	2.12618	0.20448	P06733	Alpha-enolase	ENO1
	1.01822	0.202674	P62136	Serine/threonine-protein phosphatase PP1-alpha catalytic subunit	PPP1CA
	1.56294	0.202272	Q96AG4	Leucine-rich repeat-containing protein 59	LRRC59
	1.36136	0.201323	P42771	Cyclin-dependent kinase inhibitor 2A	CDKN2A
	0.210351	0.198748	Q6YN16	Hydroxysteroid dehydrogenase-like protein 2	HSDL2
	0.719548	0.198525	P30626	Sorcin	SRI
	0.737296	0.196429	P46783	40S ribosomal protein S10	RPS10
	0.560696	0.195942	Q15654	Thyroid receptor-interacting protein 6	TRIP6
	2.03342	0.195865	P13073	Cytochrome c oxidase subunit 4 isoform 1, mitochondrial	COX4I1
	0.813498	0.194664	P42224	Signal transducer and activator of transcription 1-alpha/beta	STAT1
	0.666622	0.193069	P14324	Farnesyl pyrophosphate synthase	FDPS
	1.03372	0.192579	P15170	Eukaryotic peptide chain release factor GTP-binding subunit ERF3A	GSPT1
	0.612702	0.191684	P04844	Dolichyl-diphosphooligosaccharide--protein glycosyltransferase subunit 2	RPN2
	0.446217	0.189248	O00461	Golgi integral membrane protein 4	GOLIM4
	1.51056	0.188287	P58546	Myotrophin	MTPN
	1.35941	0.187971	O60664	Perilipin-3	PLIN3
	0.0837583	0.185852	Q8IYB3	Serine/arginine repetitive matrix protein 1	SRRM1
	1.07524	0.182828	Q16576	Histone-binding protein RBBP7	RBBP7
	1.61549	0.182744	P09874	Poly [ADP-ribose] polymerase 1	PARP1
	1.12452	0.182364	P10599	Thioredoxin	TXN
	0.563614	0.181961	Q92734	Protein TFG	TFG
	0.593421	0.18196	P40763	Signal transducer and activator of transcription 3	STAT3
	1.17715	0.18183	P31350	Ribonucleoside-diphosphate reductase subunit M2	RRM2
	1.15212	0.181152	P16401	Histone H1.5	HIST1H1B
	1.01672	0.180537	P99999	Cytochrome c	CYCS
	0.311518	0.179953	Q9Y6E0	Serine/threonine-protein kinase 24	STK24
	1.70982	0.179533	Q9Y2B0	Protein canopy homolog 2	CNPY2
	1.05246	0.179359	Q00688	Peptidyl-prolyl cis-trans isomerase FKBP3	FKBP3
	1.13426	0.179264	O43852	Calumenin	CALU
	1.9338	0.178596	P43490	Nicotinamide phosphoribosyltransferase	NAMPT
	0.986155	0.178457	P48507	Glutamate--cysteine ligase regulatory subunit	GCLM
	1.30717	0.177991	P49458	Signal recognition particle 9 kDa protein	SRP9
	1.42953	0.177385	Q9Y277	Voltage-dependent anion-selective channel protein 3	VDAC3
	0.818494	0.177105	P62979	Ubiquitin-40S ribosomal protein S27a	RPS27A
	0.145357	0.176259	Q96IU4	Alpha/beta hydrolase domain-containing protein 14B	ABHD14B
	0.55613	0.175764	Q9H0U4	Ras-related protein Rab-1B	RAB1B
	0.757462	0.175385	P31937	3-hydroxyisobutyrate dehydrogenase, mitochondrial	HIBADH
	1.00503	0.175084	Q16891	MICOS complex subunit MIC60	IMMT
	0.419154	0.174816	P11387	DNA topoisomerase 1	TOP1
	0.944407	0.174669	Q16851	UTP--glucose-1-phosphate uridylyltransferase	UGP2
	0.116808	0.172565	Q9NUQ9	Protein FAM49B	FAM49B
	3.19773	0.171879	P18206	Vinculin	VCL
	0.721561	0.171841	P30046	D-dopachrome decarboxylase	DDT
	1.42204	0.169149	P06576	ATP synthase subunit beta, mitochondrial	ATP5B
	0.757872	0.165862	Q15417	Calponin-3	CNN3
	0.0971688	0.165823	Q9BRP8	Partner of Y14 and mago	WIBG
	1.18965	0.165466	P62913	60S ribosomal protein L11	RPL11
	0.461892	0.164834	O60264	SWI/SNF-related matrix-associated actin-dependent regulator of chromatin subfamily A member 5	SMARCA5
	1.10188	0.164795	P24539	ATP synthase F(0) complex subunit B1, mitochondrial	ATP5F1
	0.634195	0.161502	Q13409	Cytoplasmic dynein 1 intermediate chain 2	DYNC1I2
	0.361603	0.160344	O00625	Pirin	PIR
	0.324252	0.157831	Q6NVY1	3-hydroxyisobutyryl-CoA hydrolase, mitochondrial	HIBCH
	0.531791	0.15479	P38117	Electron transfer flavoprotein subunit beta	ETFB
	0.933267	0.150912	P55809	Succinyl-CoA:3-ketoacid coenzyme A transferase 1, mitochondrial	OXCT1
	2.36357	0.150836	P12277	Creatine kinase B-type	CKB
	0.552048	0.149856	P31947	14-3-3 protein sigma	SFN
	0.921973	0.149849	Q96CX2	BTB/POZ domain-containing protein KCTD12	KCTD12
	0.0879641	0.149504	O43169	Cytochrome b5 type B	CYB5B
	0.366624	0.147741	Q9NZB2	Constitutive coactivator of PPAR-gamma-like protein 1	FAM120A
	0.775782	0.147117	P63241	Eukaryotic translation initiation factor 5A-1	EIF5A
	0.370614	0.146996	O95573	Long-chain-fatty-acid--CoA ligase 3	ACSL3
	0.23589	0.146262	Q9NR50	Translation initiation factor eIF-2B subunit gamma	EIF2B3
	0.139478	0.146068	Q8NFQ8	Torsin-1A-interacting protein 2	TOR1AIP2
	0.844913	0.145718	Q86U42	Polyadenylate-binding protein 2	PABPN1
	0.489442	0.14508	Q9BS26	Endoplasmic reticulum resident protein 44	ERP44
	0.42041	0.144651	P43304	Glycerol-3-phosphate dehydrogenase, mitochondrial	GPD2
	1.12043	0.144292	P51659	Peroxisomal multifunctional enzyme type 2	HSD17B4
	0.702876	0.142673	P15559	NAD(P)H dehydrogenase [quinone] 1	NQO1
	0.158993	0.142606	Q9P000	COMM domain-containing protein 9	COMMD9
	0.0702834	0.14163	P78330	Phosphoserine phosphatase	PSPH
	0.0936381	0.135892	O75608	Acyl-protein thioesterase 1	LYPLA1
	0.807234	0.135636	Q9Y224	UPF0568 protein C14orf166	C14orf166
	0.939028	0.134838	O75947	ATP synthase subunit d, mitochondrial	ATP5H
	1.03995	0.133923	P06744	Glucose-6-phosphate isomerase	GPI
	0.849932	0.133562	P62888	60S ribosomal protein L30	RPL30
	0.288042	0.133339	Q07020	60S ribosomal protein L18	RPL18
	0.400468	0.132088	P54819	Adenylate kinase 2, mitochondrial	AK2
	0.311989	0.130743	Q10589	Bone marrow stromal antigen 2	BST2
	0.116313	0.128362	Q96A49	Synapse-associated protein 1	SYAP1
	0.702416	0.128345	O95831	Apoptosis-inducing factor 1, mitochondrial	AIFM1
	0.725587	0.127197	P05023	Sodium/potassium-transporting ATPase subunit alpha-1	ATP1A1
	0.480958	0.127012	Q9H910	Hematological and neurological expressed 1-like protein	HN1L
	0.704554	0.126342	P21796	Voltage-dependent anion-selective channel protein 1	VDAC1
	0.465558	0.126216	Q9Y3D6	Mitochondrial fission 1 protein	FIS1
	1.37671	0.126199	P40925	Malate dehydrogenase, cytoplasmic	MDH1
	0.331669	0.124617	P31949	Protein S100-A11	S100A11
	0.837534	0.122689	P63220	40S ribosomal protein S21	RPS21
	2.09226	0.122523	P25705	ATP synthase subunit alpha, mitochondrial	ATP5A1
	0.676102	0.121706	P09960	Leukotriene A-4 hydrolase	LTA4H
	0.720581	0.121617	Q9UJZ1	Stomatin-like protein 2, mitochondrial	STOML2
	0.159163	0.121002	P25490	Transcriptional repressor protein YY1	YY1
	1.7538	0.118737	P04406	Glyceraldehyde-3-phosphate dehydrogenase	GAPDH
	0.591091	0.1185	P04792	Heat shock protein beta-1	HSPB1
	0.33458	0.117377	P20073	Annexin A7	ANXA7
	0.246567	0.116955	P61769	Beta-2-microglobulin	B2M
	0.540286	0.116713	Q99623	Prohibitin-2	PHB2
	0.441621	0.115896	P21266	Glutathione S-transferase Mu 3	GSTM3
	1.70906	0.114584	P04075	Fructose-bisphosphate aldolase A	ALDOA
	1.16603	0.114417	O43175	D-3-phosphoglycerate dehydrogenase	PHGDH
	0.583726	0.114207	P62263	40S ribosomal protein S14	RPS14
	0.221594	0.113119	Q13325	Interferon-induced protein with tetratricopeptide repeats 5	IFIT5
	0.738919	0.11164	Q9UHD8	Septin-9	44448
	0.19531	0.110487	Q7L576	Cytoplasmic FMR1-interacting protein 1	CYFIP1
	0.392173	0.10996	Q15424	Scaffold attachment factor B1	SAFB
	0.369569	0.107381	Q16795	NADH dehydrogenase [ubiquinone] 1 alpha subcomplex subunit 9, mitochondrial	NDUFA9
	1.36629	0.106614	Q09666	Neuroblast differentiation-associated protein AHNAK	AHNAK
	0.510602	0.105832	Q13151	Heterogeneous nuclear ribonucleoprotein A0	HNRNPA0
	1.48643	0.105639	P37108	Signal recognition particle 14 kDa protein	SRP14
	0.538675	0.105258	P63010	AP-2 complex subunit beta	AP2B1
	0.963151	0.105139	Q01105	Protein SET	SET
	0.511767	0.104457	Q53EL6	Programmed cell death protein 4	PDCD4
	1.82585	0.104434	P35606	Coatomer subunit beta	COPB2
	0.420061	0.103975	P55795	Heterogeneous nuclear ribonucleoprotein H2	HNRNPH2
	0.575463	0.102833	P19623	Spermidine synthase	SRM
	2.33469	0.102765	P31939	Bifunctional purine biosynthesis protein PURH	ATIC
	1.09653	0.102024	O00299	Chloride intracellular channel protein 1	CLIC1
	1.20605	0.101333	O43390	Heterogeneous nuclear ribonucleoprotein R	HNRNPR
	0.399316	0.101172	Q9NRF9	DNA polymerase epsilon subunit 3	POLE3
	1.5452	0.0997639	Q14247	Src substrate cortactin	CTTN
	0.163003	0.099638	Q13618	Cullin-3	CUL3
	0.594944	0.0985346	P45974	Ubiquitin carboxyl-terminal hydrolase 5	USP5
	0.461061	0.0983171	O75439	Mitochondrial-processing peptidase subunit beta	PMPCB
	0.398398	0.0974422	P50416	Carnitine O-palmitoyltransferase 1, liver isoform	CPT1A
	0.257016	0.0968575	P35241	Radixin	RDX
	0.730102	0.0967093	O14979	Heterogeneous nuclear ribonucleoprotein D-like	HNRNPDL
	0.230978	0.0965948	O75607	Nucleoplasmin-3	NPM3
	1.14469	0.0960908	Q7KZF4	Staphylococcal nuclease domain-containing protein 1	SND1
	0.72649	0.0950813	P00558	Phosphoglycerate kinase 1	PGK1
	0.323625	0.0945029	Q9Y6E2	Basic leucine zipper and W2 domain-containing protein 2	BZW2
	0.879483	0.0939221	P23396	40S ribosomal protein S3	RPS3
	0.947101	0.0932832	P22314	Ubiquitin-like modifier-activating enzyme 1	UBA1
	0.873784	0.0918164	Q9UBQ7	Glyoxylate reductase/hydroxypyruvate reductase	GRHPR
	0.761261	0.0916929	P30041	Peroxiredoxin-6	PRDX6
	0.730421	0.0915637	P46459	Vesicle-fusing ATPase	NSF
	0.152637	0.0901031	P62805	Histone H4	HIST1H4A
	0.750508	0.0897145	P51991	Heterogeneous nuclear ribonucleoprotein A3	HNRNPA3
	0.223783	0.0887504	P41227	N-alpha-acetyltransferase 10	NAA10
	0.197263	0.0875373	P22392	Nucleoside diphosphate kinase B	NME2
	0.52724	0.087368	P0DMV9	Heat shock 70 kDa protein 1B	HSPA1B
	0.290635	0.0867186	P46776	60S ribosomal protein L27a	RPL27A
	0.171781	0.0856352	Q13126	S-methyl-5-thioadenosine phosphorylase	MTAP
	0.621549	0.0856342	P05387	60S acidic ribosomal protein P2	RPLP2
	0.239537	0.0835981	P62753	40S ribosomal protein S6	RPS6
	0.25983	0.0818815	Q9NRN7	L-aminoadipate-semialdehyde dehydrogenase-phosphopantetheinyl transferase	AASDHPPT
	0.145432	0.0815444	P35222	Catenin beta-1	CTNNB1
	0.574508	0.0814204	P02794	Ferritin heavy chain	FTH1
	0.315489	0.0808368	P24752	Acetyl-CoA acetyltransferase, mitochondrial	ACAT1
	0.569045	0.0799556	P00390	Glutathione reductase, mitochondrial	GSR
	0.234033	0.079772	P54886	Delta-1-pyrroline-5-carboxylate synthase	ALDH18A1
	0.0392664	0.079124	P13861	cAMP-dependent protein kinase type II-alpha regulatory subunit	PRKAR2A
	0.557594	0.0790319	P52907	F-actin-capping protein subunit alpha-1	CAPZA1
	0.300069	0.0761943	P09496	Clathrin light chain A	CLTA
	0.562168	0.0749159	P49773	Histidine triad nucleotide-binding protein 1	HINT1
	0.34455	0.0734258	O43399	Tumor protein D54	TPD52L2
	0.057506	0.0733876	Q13123	Protein Red	IK
	0.940262	0.0727701	P50502	Hsc70-interacting protein	ST13
	0.732961	0.0727453	P62873	Guanine nucleotide-binding protein G(I)/G(S)/G(T) subunit beta-1	GNB1
	0.362104	0.0726781	P36542	ATP synthase subunit gamma, mitochondrial	ATP5C1
	0.601372	0.0717335	P52565	Rho GDP-dissociation inhibitor 1	ARHGDIA
	0.570223	0.0695114	Q9Y2W1	Thyroid hormone receptor-associated protein 3	THRAP3
	0.0785789	0.0694113	Q96P70	Importin-9	IPO9
	0.230295	0.0691481	P22307	Non-specific lipid-transfer protein	SCP2
	0.886755	0.0677595	P55786	Puromycin-sensitive aminopeptidase	NPEPPS
	0.776984	0.0673351	P52597	Heterogeneous nuclear ribonucleoprotein F	HNRNPF
	0.180317	0.066833	P63208	S-phase kinase-associated protein 1	SKP1
	0.367764	0.065289	O60506	Heterogeneous nuclear ribonucleoprotein Q	SYNCRIP
	0.379648	0.0651932	Q99714	3-hydroxyacyl-CoA dehydrogenase type-2	HSD17B10
	0.0338106	0.0646739	O60684	Importin subunit alpha-7	KPNA6
	0.382413	0.0629807	P07437	Tubulin beta chain	TUBB
	0.604684	0.0612378	P62906	60S ribosomal protein L10a	RPL10A
	0.607814	0.0608292	Q06830	Peroxiredoxin-1	PRDX1
	0.174102	0.059938	P78527	DNA-dependent protein kinase catalytic subunit	PRKDC
	0.188054	0.0581098	O75531	Barrier-to-autointegration factor	BANF1
	1.6092	0.0578699	P63244	Guanine nucleotide-binding protein subunit beta-2-like 1	GNB2L1
	0.377268	0.0569673	P26368	Splicing factor U2AF 65 kDa subunit	U2AF2
	0.066392	0.0561318	Q63ZY3	KN motif and ankyrin repeat domain-containing protein 2	KANK2
	0.523719	0.0560427	P62937	Peptidyl-prolyl cis-trans isomerase A	PPIA
	0.575078	0.0550838	P30837	Aldehyde dehydrogenase X, mitochondrial	ALDH1B1
	0.329605	0.0544477	P61201	COP9 signalosome complex subunit 2	COPS2
	0.266641	0.0541563	O95747	Serine/threonine-protein kinase OSR1	OXSR1
	0.351241	0.0536971	Q15185	Prostaglandin E synthase 3	PTGES3
	0.153165	0.0525808	O15144	Actin-related protein 2/3 complex subunit 2	ARPC2
	0.227627	0.0524826	P26640	Valine--tRNA ligase	VARS
	0.132568	0.0506887	Q9Y6C9	Mitochondrial carrier homolog 2	MTCH2
	0.298947	0.0503936	Q01650	Large neutral amino acids transporter small subunit 1	SLC7A5
	0.530921	0.0499864	P16070	CD44 antigen	CD44
	0.749109	0.0497046	Q16531	DNA damage-binding protein 1	DDB1
	0.263697	0.0494375	P53999	Activated RNA polymerase II transcriptional coactivator p15	SUB1
	0.16454	0.0492969	P61019	Ras-related protein Rab-2A	RAB2A
	0.155454	0.0488691	O94925	Glutaminase kidney isoform, mitochondrial	GLS
	0.176552	0.048717	P47755	F-actin-capping protein subunit alpha-2	CAPZA2
	0.23694	0.048255	P18621	60S ribosomal protein L17	RPL17
	0.342062	0.0481801	Q15365	Poly(rC)-binding protein 1	PCBP1
	0.268772	0.0476151	Q15019	Septin-2	44441
	0.140641	0.0475774	P47985	Cytochrome b-c1 complex subunit Rieske, mitochondrial	UQCRFS1
	0.129791	0.0455031	Q9NZN4	EH domain-containing protein 2	EHD2
	0.451898	0.044601	P60660	Myosin light polypeptide 6	MYL6
	0.236164	0.0442815	P60866	40S ribosomal protein S20	RPS20
	0.279157	0.0436492	Q9P2J5	Leucine--tRNA ligase, cytoplasmic	LARS
	0.343158	0.0428143	P50395	Rab GDP dissociation inhibitor beta	GDI2
	1.04005	0.0424795	P08670	Vimentin	VIM
	0.582168	0.0421195	Q96AE4	Far upstream element-binding protein 1	FUBP1
	0.161539	0.0411472	Q12905	Interleukin enhancer-binding factor 2	ILF2
	0.102897	0.0410371	O96008	Mitochondrial import receptor subunit TOM40 homolog	TOMM40
	0.104057	0.0404549	P59998	Actin-related protein 2/3 complex subunit 4	ARPC4
	0.151709	0.0400443	P50402	Emerin	EMD
	0.265633	0.0398822	Q9Y3I0	tRNA-splicing ligase RtcB homolog	RTCB
	0.359871	0.0395241	P55072	Transitional endoplasmic reticulum ATPase	VCP
	0.2323	0.039197	Q04760	Lactoylglutathione lyase	GLO1
	0.60751	0.0391898	Q9Y4L1	Hypoxia up-regulated protein 1	HYOU1
	0.0948151	0.0391245	O14745	Na(+)/H(+) exchange regulatory cofactor NHE-RF1	SLC9A3R1
	0.187416	0.0388212	P61160	Actin-related protein 2	ACTR2
	0.135692	0.0383368	Q02218	2-oxoglutarate dehydrogenase, mitochondrial	OGDH
	0.12831	0.0381365	P28066	Proteasome subunit alpha type-5	PSMA5
	0.13088	0.0380573	O00567	Nucleolar protein 56	NOP56
	0.0868625	0.0378137	O75367	Core histone macro-H2A.1	H2AFY
	0.290394	0.0374422	P35232	Prohibitin	PHB
	0.133357	0.0372372	P25398	40S ribosomal protein S12	RPS12
	0.176718	0.0371618	P08708	40S ribosomal protein S17	RPS17
	0.0916624	0.0369153	P62249	40S ribosomal protein S16	RPS16
	0.29176	0.0365639	O43707	Alpha-actinin-4	ACTN4
	0.8395	0.0363421	P22102	Trifunctional purine biosynthetic protein adenosine-3	GART
	0.119048	0.0355806	P62851	40S ribosomal protein S25	RPS25
	0.0664435	0.0351443	O60568	Procollagen-lysine,2-oxoglutarate 5-dioxygenase 3	PLOD3
	0.168892	0.0340796	P07954	Fumarate hydratase, mitochondrial	FH
	0.199714	0.0338955	P29692	Elongation factor 1-delta	EEF1D
	0.0775922	0.0338597	P84085	ADP-ribosylation factor 5	ARF5
	0.141376	0.0338511	P62495	Eukaryotic peptide chain release factor subunit 1	ETF1
	0.0951264	0.031857	P62910	60S ribosomal protein L32	RPL32
	0.0812149	0.0315385	P08174	Complement decay-accelerating factor	CD55
	0.0367658	0.0313172	Q9UJS0	Calcium-binding mitochondrial carrier protein Aralar2	SLC25A13
	0.0990434	0.0311446	P53992	Protein transport protein Sec24C	SEC24C
	0.42484	0.0309372	P12814	Alpha-actinin-1	ACTN1
	0.050241	0.0297709	Q9BT78	COP9 signalosome complex subunit 4	COPS4
	0.254154	0.0295486	P53396	ATP-citrate synthase	ACLY
	0.165921	0.0287857	O00764	Pyridoxal kinase	PDXK
	0.193251	0.0287204	Q9NZT2	Opioid growth factor receptor	OGFR
	0.199301	0.0285907	P28331	NADH-ubiquinone oxidoreductase 75 kDa subunit, mitochondrial	NDUFS1
	0.459247	0.0285106	P11586	C-1-tetrahydrofolate synthase, cytoplasmic	MTHFD1
	0.229509	0.028131	P30086	Phosphatidylethanolamine-binding protein 1	PEBP1
	0.110459	0.0275679	P49591	Serine--tRNA ligase, cytoplasmic	SARS
	0.116029	0.0263438	Q14444	Caprin-1	CAPRIN1
	0.112943	0.0255957	P45880	Voltage-dependent anion-selective channel protein 2	VDAC2
	0.0299827	0.025075	O75695	Protein XRP2	RP2
	0.100433	0.0249262	P60981	Destrin	DSTN
	0.122597	0.0248432	P12956	X-ray repair cross-complementing protein 6	XRCC6
	0.166201	0.0247946	P07814	Bifunctional glutamate/proline--tRNA ligase	EPRS
	0.213152	0.0246029	P47756	F-actin-capping protein subunit beta	CAPZB
	0.117234	0.0240717	P49257	Protein ERGIC-53	LMAN1
	0.225911	0.0234776	Q96FW1	Ubiquitin thioesterase OTUB1	OTUB1
	0.179291	0.0227327	P20042	Eukaryotic translation initiation factor 2 subunit 2	EIF2S2
	0.155263	0.0227203	P62191	26S protease regulatory subunit 4	PSMC1
	0.0248955	0.0225534	Q9NQR4	Omega-amidase NIT2	NIT2
	0.00984565	0.0224986	O95757	Heat shock 70 kDa protein 4L	HSPA4L
	0.112785	0.0220261	Q00341	Vigilin	HDLBP
	0.159351	0.0218072	P47897	Glutamine--tRNA ligase	QARS
	0.437319	0.0190215	P13797	Plastin-3	PLS3
	0.0786256	0.0183716	P35637	RNA-binding protein FUS	FUS
	0.318083	0.0174389	P30048	Thioredoxin-dependent peroxide reductase, mitochondrial	PRDX3
	0.100073	0.0167131	Q12906	Interleukin enhancer-binding factor 3	ILF3
	0.104559	0.0166769	P49736	DNA replication licensing factor MCM2	MCM2
	0.074414	0.0160041	P43686	26S protease regulatory subunit 6B	PSMC4
	0.00771021	0.0159502	P40261	Nicotinamide N-methyltransferase	NNMT
	0.0641657	0.0158224	P24666	Low molecular weight phosphotyrosine protein phosphatase	ACP1
	0.0469285	0.0145655	Q14696	LDLR chaperone MESD	MESDC2
	0.118395	0.0134287	P60174	Triosephosphate isomerase	TPI1
	0.0496404	0.0131807	P62244	40S ribosomal protein S15a	RPS15A
	0.0661452	0.0131793	P60953	Cell division control protein 42 homolog	CDC42
	0.0576451	0.0125852	Q9UNS2	COP9 signalosome complex subunit 3	COPS3
	0.0447472	0.0125132	Q9NR12	PDZ and LIM domain protein 7	PDLIM7
	0.0596115	0.0117402	P30050	60S ribosomal protein L12	RPL12
	0.0684185	0.0106277	Q01813	ATP-dependent 6-phosphofructokinase, platelet type	PFKP
	0.032636	0.0104556	Q5JTH9	RRP12-like protein	RRP12
	0.0188514	0.0098052	O15372	Eukaryotic translation initiation factor 3 subunit H	EIF3H
	0.0469077	0.00964212	P39019	40S ribosomal protein S19	RPS19
	0.0314309	0.00915194	P15880	40S ribosomal protein S2	RPS2
	0.0774602	0.00909233	P40926	Malate dehydrogenase, mitochondrial	MDH2
	0.0181049	0.00903225	P06703	Protein S100-A6	S100A6
	0.0236519	0.00806046	P61513	60S ribosomal protein L37a	RPL37A
	0.0156694	0.00684547	P22061	Protein-L-isoaspartate(D-aspartate) O-methyltransferase	PCMT1
	0.00854064	0.00646877	P07602	Prosaposin	PSAP
	0.0199581	0.0061717	Q8TEX9	Importin-4	IPO4
	0.0277524	0.00594854	Q15233	Non-POU domain-containing octamer-binding protein	NONO
	0.0230323	0.00512314	P0DN76	Splicing factor U2AF 35 kDa subunit	U2AF1
	0.0195512	0.00421047	Q13185	Chromobox protein homolog 3	CBX3
	0.00723505	0.0036006	P48047	ATP synthase subunit O, mitochondrial	ATP5O
	0.00748076	0.00328922	P40429	60S ribosomal protein L13a	RPL13A
	0.0175438	0.00292873	P09622	Dihydrolipoyl dehydrogenase, mitochondrial	DLD
	0.0190294	0.00260019	Q9UKK9	ADP-sugar pyrophosphatase	NUDT5
	0.0091853	0.00214005	P62899	60S ribosomal protein L31	RPL31
	0.00148721	0.00177956	P05067	Amyloid beta A4 protein	APP
	0.00599731	0.00155401	P61247	40S ribosomal protein S3a	RPS3A
	0.00491782	0.00146961	Q92499	ATP-dependent RNA helicase DDX1	DDX1
	0.00385162	0.00143766	Q14677	Clathrin interactor 1	CLINT1
	0.00494767	0.00143337	P38919	Eukaryotic initiation factor 4A-III	EIF4A3
	0.00269534	0.00111151	Q9H3K6	BolA-like protein 2	BOLA2
	0.00122057	0.000382423	Q6UB35	Monofunctional C1-tetrahydrofolate synthase, mitochondrial	MTHFD1L
	0.000460832	0.000112057	Q8WUM4	Programmed cell death 6-interacting protein	PDCD6IP
	0.000281188	-0.000126839	P22087	rRNA 2-O-methyltransferase fibrillarin	FBL
	0.00340261	-0.000460148	P14868	Aspartate--tRNA ligase, cytoplasmic	DARS
	0.00467256	-0.000683784	P17844	Probable ATP-dependent RNA helicase DDX5	DDX5
	0.00830374	-0.00132179	P07737	Profilin-1	PFN1
	0.014806	-0.00317764	Q15369	Transcription elongation factor B polypeptide 1	TCEB1
	0.054078	-0.00541735	P62633	Cellular nucleic acid-binding protein	CNBP
	0.018234	-0.00554752	O43143	Pre-mRNA-splicing factor ATP-dependent RNA helicase DHX15	DHX15
	0.035427	-0.00569248	P07910	Heterogeneous nuclear ribonucleoproteins C1/C2	HNRNPC
	0.0112494	-0.00631094	P62424	60S ribosomal protein L7a	RPL7A
	0.0098122	-0.00634432	Q9HDC9	Adipocyte plasma membrane-associated protein	APMAP
	0.0773519	-0.00648308	P05198	Eukaryotic translation initiation factor 2 subunit 1	EIF2S1
	0.0268762	-0.0067749	Q9NYL9	Tropomodulin-3	TMOD3
	0.0266623	-0.00712204	P43487	Ran-specific GTPase-activating protein	RANBP1
	0.0294535	-0.00727272	O75821	Eukaryotic translation initiation factor 3 subunit G	EIF3G
	0.047213	-0.00761604	Q07666	KH domain-containing, RNA-binding, signal transduction-associated protein 1	KHDRBS1
	0.0334408	-0.00822926	Q9Y6K5	2-5-oligoadenylate synthase 3	OAS3
	0.0455553	-0.00953579	P41091	Eukaryotic translation initiation factor 2 subunit 3	EIF2S3
	0.0358619	-0.00970125	Q92804	TATA-binding protein-associated factor 2N	TAF15
	0.0275023	-0.0100331	P46777	60S ribosomal protein L5	RPL5
	0.0204734	-0.0102167	Q08257	Quinone oxidoreductase	CRYZ
	0.00446183	-0.0102229	O95336	6-phosphogluconolactonase	PGLS
	0.0227854	-0.0110459	P56192	Methionine--tRNA ligase, cytoplasmic	MARS
	0.00526324	-0.0114284	Q9UBS4	DnaJ homolog subfamily B member 11	DNAJB11
	0.0243208	-0.0117874	Q9UNM6	26S proteasome non-ATPase regulatory subunit 13	PSMD13
	0.0786767	-0.0120769	P55060	Exportin-2	CSE1L
	0.0171257	-0.0121593	P50914	60S ribosomal protein L14	RPL14
	0.127254	-0.0135469	Q13148	TAR DNA-binding protein 43	TARDBP
	0.0608859	-0.014185	P09651	Heterogeneous nuclear ribonucleoprotein A1	HNRNPA1
	0.180183	-0.0144548	Q00839	Heterogeneous nuclear ribonucleoprotein U	HNRNPU
	0.141796	-0.0144596	P54136	Arginine--tRNA ligase, cytoplasmic	RARS
	0.0889396	-0.0145717	P00505	Aspartate aminotransferase, mitochondrial	GOT2
	0.00673324	-0.0151229	Q16222	UDP-N-acetylhexosamine pyrophosphorylase	UAP1
	0.0893955	-0.0158749	P54578	Ubiquitin carboxyl-terminal hydrolase 14	USP14
	0.0275118	-0.0172133	O95218	Zinc finger Ran-binding domain-containing protein 2	ZRANB2
	0.0588721	-0.0180936	P61106	Ras-related protein Rab-14	RAB14
	0.253261	-0.0186381	Q14204	Cytoplasmic dynein 1 heavy chain 1	DYNC1H1
	0.167709	-0.0194373	P49411	Elongation factor Tu, mitochondrial	TUFM
	0.0552707	-0.0196824	Q9NVI7	ATPase family AAA domain-containing protein 3A	ATAD3A
	0.0644959	-0.0200534	P42765	3-ketoacyl-CoA thiolase, mitochondrial	ACAA2
	0.120288	-0.0204997	Q15181	Inorganic pyrophosphatase	PPA1
	0.0551909	-0.020823	P61163	Alpha-centractin	ACTR1A
	0.101614	-0.0214419	Q96TA1	Niban-like protein 1	FAM129B
	0.096907	-0.0215068	Q07955	Serine/arginine-rich splicing factor 1	SRSF1
	0.0647037	-0.0218258	P50552	Vasodilator-stimulated phosphoprotein	VASP
	0.153664	-0.0226326	P05388	60S acidic ribosomal protein P0	RPLP0
	0.0986985	-0.0243211	Q96CT7	Coiled-coil domain-containing protein 124	CCDC124
	0.13874	-0.0246248	P62318	Small nuclear ribonucleoprotein Sm D3	SNRPD3
	0.0756148	-0.0251927	Q13347	Eukaryotic translation initiation factor 3 subunit I	EIF3I
	0.243473	-0.0264077	Q05682	Caldesmon	CALD1
	0.0710854	-0.0267015	O43813	LanC-like protein 1	LANCL1
	0.483801	-0.026823	P38646	Stress-70 protein, mitochondrial	HSPA9
	0.0273022	-0.0271344	Q9NQG5	Regulation of nuclear pre-mRNA domain-containing protein 1B	RPRD1B
	0.0951867	-0.027287	Q14019	Coactosin-like protein	COTL1
	0.318619	-0.0273685	P62258	14-3-3 protein epsilon	YWHAE
	0.0797607	-0.0274968	P33316	Deoxyuridine 5-triphosphate nucleotidohydrolase, mitochondrial	DUT
	0.0327769	-0.0282636	Q8IWS0	PHD finger protein 6	PHF6
	0.0986288	-0.0292044	Q15366	Poly(rC)-binding protein 2	PCBP2
	0.166271	-0.0294428	Q96RP9	Elongation factor G, mitochondrial	GFM1
	0.162013	-0.0306163	P31943	Heterogeneous nuclear ribonucleoprotein H	HNRNPH1
	0.152015	-0.0306749	Q9Y5S9	RNA-binding protein 8A	RBM8A
	0.132452	-0.0313964	P55769	NHP2-like protein 1	NHP2L1
	0.0208056	-0.0323806	Q13057	Bifunctional coenzyme A synthase	COASY
	1.10414	-0.0328875	P61978	Heterogeneous nuclear ribonucleoprotein K	HNRNPK
	0.127039	-0.0332241	Q9BUJ2	Heterogeneous nuclear ribonucleoprotein U-like protein 1	HNRNPUL1
	0.177256	-0.0340443	P52272	Heterogeneous nuclear ribonucleoprotein M	HNRNPM
	0.0910198	-0.0346251	Q08209	Serine/threonine-protein phosphatase 2B catalytic subunit alpha isoform	PPP3CA
	0.314496	-0.035501	Q8WW12	PEST proteolytic signal-containing nuclear protein	PCNP
	0.0207415	-0.0367031	P62820	Ras-related protein Rab-1A	RAB1A
	0.127867	-0.0371723	Q15942	Zyxin	ZYX
	0.0470253	-0.039608	O43670	BUB3-interacting and GLEBS motif-containing protein ZNF207	ZNF207
	0.218838	-0.0397487	P51149	Ras-related protein Rab-7a	RAB7A
	0.158402	-0.0404229	P62829	60S ribosomal protein L23	RPL23
	0.305527	-0.0412688	Q15691	Microtubule-associated protein RP/EB family member 1	MAPRE1
	0.0213111	-0.0414462	Q9BSJ8	Extended synaptotagmin-1	ESYT1
	0.109591	-0.041646	P67936	Tropomyosin alpha-4 chain	TPM4
	0.0570545	-0.0417085	Q5SRE5	Nucleoporin NUP188 homolog	NUP188
	0.387362	-0.0420833	Q9UN86	Ras GTPase-activating protein-binding protein 2	G3BP2
	0.46992	-0.0421734	P43243	Matrin-3	MATR3
	0.136138	-0.042439	Q9UG63	ATP-binding cassette sub-family F member 2	ABCF2
	0.207625	-0.0427589	Q9NVA2	Septin-11	44450
	0.263	-0.0435653	O00231	26S proteasome non-ATPase regulatory subunit 11	PSMD11
	0.158247	-0.0441937	O00151	PDZ and LIM domain protein 1	PDLIM1
	0.188183	-0.0446911	Q16643	Drebrin	DBN1
	0.130599	-0.046011	P62306	Small nuclear ribonucleoprotein F	SNRPF
	0.149766	-0.0463371	P20290	Transcription factor BTF3	BTF3
	0.231521	-0.0464525	P37235	Hippocalcin-like protein 1	HPCAL1
	0.0259731	-0.0467768	O43324	Eukaryotic translation elongation factor 1 epsilon-1	EEF1E1
	0.216582	-0.047123	P35221	Catenin alpha-1	CTNNA1
	0.393477	-0.0471511	O15511	Actin-related protein 2/3 complex subunit 5	ARPC5
	0.26715	-0.0471768	Q99439	Calponin-2	CNN2
	0.0335325	-0.0482302	P50897	Palmitoyl-protein thioesterase 1	PPT1
	0.163939	-0.0489655	Q8N1F7	Nuclear pore complex protein Nup93	NUP93
	0.234153	-0.0493298	P53618	Coatomer subunit beta	COPB1
	0.204179	-0.0493994	P15531	Nucleoside diphosphate kinase A	NME1
	0.351848	-0.0499206	Q14103	Heterogeneous nuclear ribonucleoprotein D0	HNRNPD
	0.433861	-0.0511317	Q15459	Splicing factor 3A subunit 1	SF3A1
	0.201891	-0.0523252	P31946	14-3-3 protein beta/alpha	YWHAB
	0.583456	-0.0525193	P17980	26S protease regulatory subunit 6A	PSMC3
	0.189989	-0.0525928	P49792	E3 SUMO-protein ligase RanBP2	RANBP2
	0.202088	-0.0527811	Q07021	Complement component 1 Q subcomponent-binding protein, mitochondrial	C1QBP
	0.176017	-0.0530968	E9PAV3	Nascent polypeptide-associated complex subunit alpha, muscle-specific form	NACA
	0.195642	-0.0535932	O14579	Coatomer subunit epsilon	COPE
	0.0576613	-0.0544786	Q3ZCM7	Tubulin beta-8 chain	TUBB8
	0.235994	-0.0548506	O75390	Citrate synthase, mitochondrial	CS
	0.331539	-0.0555582	P11177	Pyruvate dehydrogenase E1 component subunit beta, mitochondrial	PDHB
	0.130052	-0.0557485	Q8TCS8	Polyribonucleotide nucleotidyltransferase 1, mitochondrial	PNPT1
	0.363331	-0.0572271	Q9UHX1	Poly(U)-binding-splicing factor PUF60	PUF60
	0.223932	-0.057848	Q13155	Aminoacyl tRNA synthase complex-interacting multifunctional protein 2	AIMP2
	0.262988	-0.0579028	Q15717	ELAV-like protein 1	ELAVL1
	0.438378	-0.0580225	P12004	Proliferating cell nuclear antigen	PCNA
	0.0987417	-0.0583248	Q58FF8	Putative heat shock protein HSP 90-beta 2	HSP90AB2P
	0.186181	-0.0583353	P56537	Eukaryotic translation initiation factor 6	EIF6
	0.337952	-0.0585208	P62241	40S ribosomal protein S8	RPS8
	0.139119	-0.0585575	Q9Y3Z3	Deoxynucleoside triphosphate triphosphohydrolase SAMHD1	SAMHD1
	0.601192	-0.0587654	Q04837	Single-stranded DNA-binding protein, mitochondrial	SSBP1
	0.253518	-0.0600762	O75643	U5 small nuclear ribonucleoprotein 200 kDa helicase	SNRNP200
	0.695879	-0.0609603	P31153	S-adenosylmethionine synthase isoform type-2	MAT2A
	0.301059	-0.0617709	P00441	Superoxide dismutase [Cu-Zn]	SOD1
	0.409357	-0.0618944	P55209	Nucleosome assembly protein 1-like 1	NAP1L1
	0.414334	-0.0630751	P35268	60S ribosomal protein L22	RPL22
	0.157483	-0.063561	P26373	60S ribosomal protein L13	RPL13
	0.32174	-0.063664	Q13263	Transcription intermediary factor 1-beta	TRIM28
	0.426837	-0.0649309	Q15046	Lysine--tRNA ligase	KARS
	0.551376	-0.0655379	P61353	60S ribosomal protein L27	RPL27
	0.2397	-0.0655632	Q9UKV3	Apoptotic chromatin condensation inducer in the nucleus	ACIN1
	0.655052	-0.0658278	P34932	Heat shock 70 kDa protein 4	HSPA4
	0.161695	-0.0664082	Q9UPY5	Cystine/glutamate transporter	SLC7A11
	0.0441805	-0.0669374	P55263	Adenosine kinase	ADK
	0.369229	-0.0671062	P07195	L-lactate dehydrogenase B chain	LDHB
	0.253235	-0.0672355	Q15008	26S proteasome non-ATPase regulatory subunit 6	PSMD6
	0.108226	-0.0676298	O43768	Alpha-endosulfine	ENSA
	0.647158	-0.0679722	P37802	Transgelin-2	TAGLN2
	0.144892	-0.0681553	P62314	Small nuclear ribonucleoprotein Sm D1	SNRPD1
	0.66474	-0.0686369	P08865	40S ribosomal protein SA	RPSA
	1.65578	-0.0696058	P49327	Fatty acid synthase	FASN
	0.860146	-0.0697517	O15067	Phosphoribosylformylglycinamidine synthase	PFAS
	0.271256	-0.0697894	Q8NC51	Plasminogen activator inhibitor 1 RNA-binding protein	SERBP1
	0.374349	-0.0703182	Q92598	Heat shock protein 105 kDa	HSPH1
	0.0961454	-0.0705233	P61313	60S ribosomal protein L15	RPL15
	0.157789	-0.0716038	Q8N1G4	Leucine-rich repeat-containing protein 47	LRRC47
	0.0465783	-0.0721121	O15347	High mobility group protein B3	HMGB3
	0.253403	-0.0730891	P84090	Enhancer of rudimentary homolog	ERH
	0.193138	-0.0738034	Q13310	Polyadenylate-binding protein 4	PABPC4
	0.574935	-0.0739217	P14866	Heterogeneous nuclear ribonucleoprotein L	HNRNPL
	0.429724	-0.0743885	P61088	Ubiquitin-conjugating enzyme E2 N	UBE2N
	0.208692	-0.0747342	P09012	U1 small nuclear ribonucleoprotein A	SNRPA
	0.242554	-0.0751801	Q9Y3U8	60S ribosomal protein L36	RPL36
	0.421023	-0.0755095	P16615	Sarcoplasmic/endoplasmic reticulum calcium ATPase 2	ATP2A2
	0.312261	-0.0775237	P09661	U2 small nuclear ribonucleoprotein A	SNRPA1
	0.7851	-0.0783243	P62333	26S protease regulatory subunit 10B	PSMC6
	0.286063	-0.0789504	Q9UMS4	Pre-mRNA-processing factor 19	PRPF19
	0.459574	-0.079361	Q13838	Spliceosome RNA helicase DDX39B	DDX39B
	0.263235	-0.0797758	P61956	Small ubiquitin-related modifier 2	SUMO2
	0.58497	-0.0802469	Q96AC1	Fermitin family homolog 2	FERMT2
	0.553227	-0.0808525	P22626	Heterogeneous nuclear ribonucleoproteins A2/B1	HNRNPA2B1
	0.655887	-0.0808616	Q15645	Pachytene checkpoint protein 2 homolog	TRIP13
	0.0961296	-0.0811796	P30084	Enoyl-CoA hydratase, mitochondrial	ECHS1
	0.255796	-0.081389	P62993	Growth factor receptor-bound protein 2	GRB2
	0.304569	-0.0822396	Q9HB07	UPF0160 protein MYG1, mitochondrial	C12orf10
	0.744542	-0.0824556	P62826	GTP-binding nuclear protein Ran	RAN
	0.20529	-0.082643	P40938	Replication factor C subunit 3	RFC3
	1.37609	-0.0826559	Q13283	Ras GTPase-activating protein-binding protein 1	G3BP1
	0.683412	-0.0826902	P41250	Glycine--tRNA ligase	GARS
	0.391332	-0.0828352	P23526	Adenosylhomocysteinase	AHCY
	0.182599	-0.0843053	O95816	BAG family molecular chaperone regulator 2	BAG2
	0.551262	-0.0843196	P51148	Ras-related protein Rab-5C	RAB5C
	0.710717	-0.0849562	Q13435	Splicing factor 3B subunit 2	SF3B2
	0.602647	-0.086132	Q9P0L0	Vesicle-associated membrane protein-associated protein A	VAPA
	0.170031	-0.0867348	Q9Y263	Phospholipase A-2-activating protein	PLAA
	0.998122	-0.087945	P07900	Heat shock protein HSP 90-alpha	HSP90AA1
	0.442362	-0.0882254	Q99460	26S proteasome non-ATPase regulatory subunit 1	PSMD1
	0.0758484	-0.0883861	O00116	Alkyldihydroxyacetonephosphate synthase, peroxisomal	AGPS
	1.68509	-0.0891247	P10809	60 kDa heat shock protein, mitochondrial	HSPD1
	0.332781	-0.089231	O75436	Vacuolar protein sorting-associated protein 26A	VPS26A
	0.395622	-0.0893431	Q99733	Nucleosome assembly protein 1-like 4	NAP1L4
	0.457641	-0.089499	Q01844	RNA-binding protein EWS	EWSR1
	0.161916	-0.0905104	P55010	Eukaryotic translation initiation factor 5	EIF5
	0.614559	-0.0908155	Q13200	26S proteasome non-ATPase regulatory subunit 2	PSMD2
	0.469059	-0.0909147	P62266	40S ribosomal protein S23	RPS23
	1.2046	-0.0910378	P11142	Heat shock cognate 71 kDa protein	HSPA8
	0.35095	-0.0915904	P27635	60S ribosomal protein L10	RPL10
	0.448701	-0.091773	P62269	40S ribosomal protein S18	RPS18
	0.15807	-0.0919833	P27105	Erythrocyte band 7 integral membrane protein	STOM
	1.34149	-0.092392	P54577	Tyrosine--tRNA ligase, cytoplasmic	YARS
	2.38324	-0.0929489	P49321	Nuclear autoantigenic sperm protein	NASP
	1.03529	-0.0939903	Q92841	Probable ATP-dependent RNA helicase DDX17	DDX17
	0.0619607	-0.0949373	Q9Y678	Coatomer subunit gamma-1	COPG1
	0.563742	-0.0952225	O60869	Endothelial differentiation-related factor 1	EDF1
	0.576619	-0.0963197	Q01130	Serine/arginine-rich splicing factor 2	SRSF2
	0.808022	-0.0969267	Q99426	Tubulin-folding cofactor B	TBCB
	0.179072	-0.097249	Q3ZCQ8	Mitochondrial import inner membrane translocase subunit TIM50	TIMM50
	0.706716	-0.0974064	P13804	Electron transfer flavoprotein subunit alpha, mitochondrial	ETFA
	1.23038	-0.0980859	Q9UQ80	Proliferation-associated protein 2G4	PA2G4
	0.0717673	-0.098196	Q9H3N1	Thioredoxin-related transmembrane protein 1	TMX1
	0.263329	-0.0982089	Q13867	Bleomycin hydrolase	BLMH
	0.335875	-0.0986838	O95817	BAG family molecular chaperone regulator 3	BAG3
	0.304523	-0.0997295	P08574	Cytochrome c1, heme protein, mitochondrial	CYC1
	1.33339	-0.0998807	Q96QK1	Vacuolar protein sorting-associated protein 35	VPS35
	0.691507	-0.0999641	P51858	Hepatoma-derived growth factor	HDGF
	0.0399892	-0.100193	Q9GZZ1	N-alpha-acetyltransferase 50	NAA50
	0.22453	-0.100649	P15374	Ubiquitin carboxyl-terminal hydrolase isozyme L3	UCHL3
	1.55665	-0.101859	P41252	Isoleucine--tRNA ligase, cytoplasmic	IARS
	0.487931	-0.101901	Q96DI7	U5 small nuclear ribonucleoprotein 40 kDa protein	SNRNP40
	1.00814	-0.102118	P62995	Transformer-2 protein homolog beta	TRA2B
	0.229662	-0.102752	P46778	60S ribosomal protein L21	RPL21
	0.31258	-0.103241	Q04323	UBX domain-containing protein 1	UBXN1
	0.388898	-0.104505	P23193	Transcription elongation factor A protein 1	TCEA1
	0.322489	-0.104594	Q99805	Transmembrane 9 superfamily member 2	TM9SF2
	0.11999	-0.104874	P55957	BH3-interacting domain death agonist	BID
	0.676468	-0.106276	Q9BQ67	Glutamate-rich WD repeat-containing protein 1	GRWD1
	0.603658	-0.106562	P13693	Translationally-controlled tumor protein	TPT1
	1.65814	-0.107033	P08238	Heat shock protein HSP 90-beta	HSP90AB1
	0.511886	-0.10704	P68366	Tubulin alpha-4A chain	TUBA4A
	0.404037	-0.107807	Q7L014	Probable ATP-dependent RNA helicase DDX46	DDX46
	0.882528	-0.108195	O75340	Programmed cell death protein 6	PDCD6
	0.525488	-0.108264	Q9UKY7	Protein CDV3 homolog	CDV3
	1.1884	-0.109118	P26639	Threonine--tRNA ligase, cytoplasmic	TARS
	0.737321	-0.109766	O75822	Eukaryotic translation initiation factor 3 subunit J	EIF3J
	1.13628	-0.111983	P12268	Inosine-5-monophosphate dehydrogenase 2	IMPDH2
	0.645028	-0.112139	P06753	Tropomyosin alpha-3 chain	TPM3
	1.07298	-0.112877	Q01469	Fatty acid-binding protein, epidermal	FABP5
	0.177348	-0.11316	P35580	Myosin-10	MYH10
	0.914019	-0.113943	O43847	Nardilysin	NRD1
	1.18881	-0.11461	P13010	X-ray repair cross-complementing protein 5	XRCC5
	0.638495	-0.115751	Q13442	28 kDa heat- and acid-stable phosphoprotein	PDAP1
	0.962981	-0.115768	P06748	Nucleophosmin	NPM1
	0.656907	-0.115867	Q9Y696	Chloride intracellular channel protein 4	CLIC4
	0.453509	-0.116296	P53041	Serine/threonine-protein phosphatase 5	PPP5C
	1.59872	-0.116825	O75369	Filamin-B	FLNB
	0.07526	-0.117981	P11802	Cyclin-dependent kinase 4	CDK4
	0.668677	-0.11996	P25685	DnaJ homolog subfamily B member 1	DNAJB1
	0.437898	-0.120061	P62280	40S ribosomal protein S11	RPS11
	0.311635	-0.1204	P18077	60S ribosomal protein L35a	RPL35A
	0.407477	-0.121172	Q9UJU6	Drebrin-like protein	DBNL
	0.553542	-0.12163	P31040	Succinate dehydrogenase [ubiquinone] flavoprotein subunit, mitochondrial	SDHA
	1.23382	-0.122342	P60842	Eukaryotic initiation factor 4A-I	EIF4A1
	0.725541	-0.122467	Q96HC4	PDZ and LIM domain protein 5	PDLIM5
	0.831782	-0.122883	Q00796	Sorbitol dehydrogenase	SORD
	1.44683	-0.123848	P23246	Splicing factor, proline- and glutamine-rich	SFPQ
	2.66407	-0.124117	P35579	Myosin-9	MYH9
	0.437834	-0.124835	P62316	Small nuclear ribonucleoprotein Sm D2	SNRPD2
	0.201732	-0.124987	P61586	Transforming protein RhoA	RHOA
	0.625649	-0.125925	P39023	60S ribosomal protein L3	RPL3
	1.50954	-0.12655	P48643	T-complex protein 1 subunit epsilon	CCT5
	0.600481	-0.126655	Q15370	Transcription elongation factor B polypeptide 2	TCEB2
	0.623306	-0.126766	Q07866	Kinesin light chain 1	KLC1
	0.230382	-0.126795	O75937	DnaJ homolog subfamily C member 8	DNAJC8
	0.590326	-0.127076	P62701	40S ribosomal protein S4, X isoform	RPS4X
	0.570858	-0.127124	Q00325	Phosphate carrier protein, mitochondrial	SLC25A3
	0.521262	-0.127337	P57088	Transmembrane protein 33	TMEM33
	0.781372	-0.127725	Q15056	Eukaryotic translation initiation factor 4H	EIF4H
	0.69989	-0.128377	O75489	NADH dehydrogenase [ubiquinone] iron-sulfur protein 3, mitochondrial	NDUFS3
	0.80249	-0.128606	P05455	Lupus La protein	SSB
	0.888045	-0.128692	Q14166	Tubulin--tyrosine ligase-like protein 12	TTLL12
	0.242393	-0.129277	Q14683	Structural maintenance of chromosomes protein 1A	SMC1A
	0.405318	-0.129327	P82970	High mobility group nucleosome-binding domain-containing protein 5	HMGN5
	0.938331	-0.130269	Q9Y617	Phosphoserine aminotransferase	PSAT1
	0.688879	-0.130383	Q86V81	THO complex subunit 4	ALYREF
	0.776355	-0.131319	Q92945	Far upstream element-binding protein 2	KHSRP
	0.746277	-0.131605	O15212	Prefoldin subunit 6	PFDN6
	0.218106	-0.133107	Q9H4A4	Aminopeptidase B	RNPEP
	1.73733	-0.134112	P27348	14-3-3 protein theta	YWHAQ
	1.61306	-0.135208	P13639	Elongation factor 2	EEF2
	0.516443	-0.135286	P62277	40S ribosomal protein S13	RPS13
	0.686345	-0.136243	Q14692	Ribosome biogenesis protein BMS1 homolog	BMS1
	0.353895	-0.137368	Q14839	Chromodomain-helicase-DNA-binding protein 4	CHD4
	0.198918	-0.137438	O95239	Chromosome-associated kinesin KIF4A	KIF4A
	0.660796	-0.137444	P46782	40S ribosomal protein S5	RPS5
	1.5277	-0.137593	P20618	Proteasome subunit beta type-1	PSMB1
	0.993469	-0.137842	P23921	Ribonucleoside-diphosphate reductase large subunit	RRM1
	0.491251	-0.138672	Q9UBQ5	Eukaryotic translation initiation factor 3 subunit K	EIF3K
	1.60186	-0.138683	Q15029	116 kDa U5 small nuclear ribonucleoprotein component	EFTUD2
	0.92314	-0.138766	P61604	10 kDa heat shock protein, mitochondrial	HSPE1
	0.658134	-0.138863	Q12904	Aminoacyl tRNA synthase complex-interacting multifunctional protein 1	AIMP1
	0.994998	-0.139057	Q09028	Histone-binding protein RBBP4	RBBP4
	0.7044	-0.141479	P11310	Medium-chain specific acyl-CoA dehydrogenase, mitochondrial	ACADM
	1.29708	-0.141708	P22234	Multifunctional protein ADE2	PAICS
	0.201149	-0.142057	P52701	DNA mismatch repair protein Msh6	MSH6
	0.789792	-0.143365	O14744	Protein arginine N-methyltransferase 5	PRMT5
	1.00486	-0.1444	Q9HB71	Calcyclin-binding protein	CACYBP
	0.538426	-0.145228	Q13177	Serine/threonine-protein kinase PAK 2	PAK2
	0.250696	-0.147303	Q10713	Mitochondrial-processing peptidase subunit alpha	PMPCA
	1.00212	-0.147423	P24534	Elongation factor 1-beta	EEF1B2
	0.342693	-0.148547	P62140	Serine/threonine-protein phosphatase PP1-beta catalytic subunit	PPP1CB
	0.74193	-0.149096	Q9BV86	N-terminal Xaa-Pro-Lys N-methyltransferase 1	NTMT1
	0.330399	-0.149619	Q8NBJ5	Procollagen galactosyltransferase 1	COLGALT1
	0.888411	-0.150203	Q9Y2Z0	Suppressor of G2 allele of SKP1 homolog	SUGT1
	2.56298	-0.15086	Q13098	COP9 signalosome complex subunit 1	GPS1
	1.36517	-0.151339	P30153	Serine/threonine-protein phosphatase 2A 65 kDa regulatory subunit A alpha isoform	PPP2R1A
	1.34201	-0.151879	O76003	Glutaredoxin-3	GLRX3
	0.075189	-0.154481	Q06210	Glutamine--fructose-6-phosphate aminotransferase [isomerizing] 1	GFPT1
	0.805521	-0.155194	P68104	Elongation factor 1-alpha 1	EEF1A1
	0.716519	-0.15547	P48444	Coatomer subunit delta	ARCN1
	1.06417	-0.155621	Q08211	ATP-dependent RNA helicase A	DHX9
	1.61671	-0.156354	Q14157	Ubiquitin-associated protein 2-like	UBAP2L
	0.3904	-0.156417	P36578	60S ribosomal protein L4	RPL4
	1.3221	-0.156631	P27816	Microtubule-associated protein 4	MAP4
	1.7003	-0.156734	Q12931	Heat shock protein 75 kDa, mitochondrial	TRAP1
	0.814125	-0.156905	Q9Y285	Phenylalanine--tRNA ligase alpha subunit	FARSA
	0.0966655	-0.158805	P07741	Adenine phosphoribosyltransferase	APRT
	0.534826	-0.159528	P46781	40S ribosomal protein S9	RPS9
	1.41307	-0.160313	Q9NYF8	Bcl-2-associated transcription factor 1	BCLAF1
	0.605336	-0.161516	P11717	Cation-independent mannose-6-phosphate receptor	IGF2R
	0.60458	-0.161548	P62750	60S ribosomal protein L23a	RPL23A
	1.55695	-0.16387	Q02790	Peptidyl-prolyl cis-trans isomerase FKBP4	FKBP4
	0.779386	-0.166358	O15371	Eukaryotic translation initiation factor 3 subunit D	EIF3D
	1.63337	-0.167609	P15311	Ezrin	EZR
	2.16564	-0.168066	Q15393	Splicing factor 3B subunit 3	SF3B3
	0.736142	-0.168266	P48147	Prolyl endopeptidase	PREP
	0.948516	-0.168432	Q9NZL4	Hsp70-binding protein 1	HSPBP1
	0.350981	-0.168724	P26583	High mobility group protein B2	HMGB2
	1.32905	-0.169941	Q14498	RNA-binding protein 39	RBM39
	2.16635	-0.170217	Q96PK6	RNA-binding protein 14	RBM14
	0.728157	-0.172022	P17096	High mobility group protein HMG-I/HMG-Y	HMGA1
	1.67366	-0.17229	P26599	Polypyrimidine tract-binding protein 1	PTBP1
	2.1693	-0.174971	P31948	Stress-induced-phosphoprotein 1	STIP1
	0.375083	-0.175132	Q96BR5	Cytochrome c oxidase assembly factor 7	COA7
	0.487901	-0.176116	O75494	Serine/arginine-rich splicing factor 10	SRSF10
	0.876871	-0.176353	Q9BYG3	MKI67 FHA domain-interacting nucleolar phosphoprotein	NIFK
	0.540997	-0.178185	P46779	60S ribosomal protein L28	RPL28
	0.794413	-0.179385	O43776	Asparagine--tRNA ligase, cytoplasmic	NARS
	1.48168	-0.179736	P82979	SAP domain-containing ribonucleoprotein	SARNP
	0.422746	-0.180026	O43242	26S proteasome non-ATPase regulatory subunit 3	PSMD3
	0.472813	-0.180351	Q96HS1	Serine/threonine-protein phosphatase PGAM5, mitochondrial	PGAM5
	0.510571	-0.180623	P62917	60S ribosomal protein L8	RPL8
	1.2529	-0.180934	P61158	Actin-related protein 3	ACTR3
	0.450278	-0.181075	Q96C19	EF-hand domain-containing protein D2	EFHD2
	0.826153	-0.181218	P30405	Peptidyl-prolyl cis-trans isomerase F, mitochondrial	PPIF
	0.437718	-0.18264	P33991	DNA replication licensing factor MCM4	MCM4
	1.78534	-0.182801	P32455	Interferon-induced guanylate-binding protein 1	GBP1
	2.07121	-0.183239	Q99832	T-complex protein 1 subunit eta	CCT7
	1.04853	-0.183406	P38606	V-type proton ATPase catalytic subunit A	ATP6V1A
	2.28532	-0.184479	Q9Y3F4	Serine-threonine kinase receptor-associated protein	STRAP
	1.29028	-0.186043	P31689	DnaJ homolog subfamily A member 1	DNAJA1
	0.940906	-0.186217	O00232	26S proteasome non-ATPase regulatory subunit 12	PSMD12
	1.34716	-0.186828	P62195	26S protease regulatory subunit 8	PSMC5
	0.795962	-0.187731	P32969	60S ribosomal protein L9	RPL9
	0.992657	-0.188481	Q04917	14-3-3 protein eta	YWHAH
	0.660538	-0.18943	Q9UGI8	Testin	TES
	0.642422	-0.189454	Q9HC38	Glyoxalase domain-containing protein 4	GLOD4
	0.173246	-0.189764	Q15437	Protein transport protein Sec23B	SEC23B
	1.29661	-0.189983	Q9Y230	RuvB-like 2	RUVBL2
	1.90495	-0.191838	P26641	Elongation factor 1-gamma	EEF1G
	1.41961	-0.194412	O14818	Proteasome subunit alpha type-7	PSMA7
	1.79188	-0.194442	P33993	DNA replication licensing factor MCM7	MCM7
	1.37083	-0.194559	O95433	Activator of 90 kDa heat shock protein ATPase homolog 1	AHSA1
	0.212703	-0.196964	P04181	Ornithine aminotransferase, mitochondrial	OAT
	2.29496	-0.197097	P40227	T-complex protein 1 subunit zeta	CCT6A
	1.20053	-0.198884	P19105	Myosin regulatory light chain 12A	MYL12A
	0.34444	-0.198962	Q02543	60S ribosomal protein L18a	RPL18A
	1.11054	-0.200202	P60891	Ribose-phosphate pyrophosphokinase 1	PRPS1
	1.1055	-0.200303	P52292	Importin subunit alpha-1	KPNA2
	1.70644	-0.200686	P52815	39S ribosomal protein L12, mitochondrial	MRPL12
	0.22754	-0.201236	P42892	Endothelin-converting enzyme 1	ECE1
	1.83798	-0.20159	Q16629	Serine/arginine-rich splicing factor 7	SRSF7
	2.10627	-0.201998	P50990	T-complex protein 1 subunit theta	CCT8
	0.209535	-0.202135	Q9H9J2	39S ribosomal protein L44, mitochondrial	MRPL44
	1.07491	-0.20314	P26196	Probable ATP-dependent RNA helicase DDX6	DDX6
	1.61951	-0.203644	P25786	Proteasome subunit alpha type-1	PSMA1
	1.01075	-0.20367	Q92552	28S ribosomal protein S27, mitochondrial	MRPS27
	2.94802	-0.20402	Q08J23	tRNA (cytosine(34)-C(5))-methyltransferase	NSUN2
	2.10007	-0.205705	Q9Y266	Nuclear migration protein nudC	NUDC
	0.818582	-0.206671	P52948	Nuclear pore complex protein Nup98-Nup96	NUP98
	3.12499	-0.207729	P18754	Regulator of chromosome condensation	RCC1
	1.50654	-0.208393	Q14980	Nuclear mitotic apparatus protein 1	NUMA1
	2.14986	-0.209859	P50991	T-complex protein 1 subunit delta	CCT4
	1.47178	-0.210608	Q9UBT2	SUMO-activating enzyme subunit 2	UBA2
	1.39643	-0.210669	P49756	RNA-binding protein 25	RBM25
	0.788498	-0.211432	A0A0B4J2E5	Periodic tryptophan protein 2 homolog	PWP2
	1.35518	-0.211573	Q2TAY7	WD40 repeat-containing protein SMU1	SMU1
	0.433802	-0.21158	P57740	Nuclear pore complex protein Nup107	NUP107
	1.48381	-0.21309	P38159	RNA-binding motif protein, X chromosome	RBMX
	2.29753	-0.213264	Q14974	Importin subunit beta-1	KPNB1
	1.9867	-0.215055	Q9NS69	Mitochondrial import receptor subunit TOM22 homolog	TOMM22
	1.6222	-0.215231	P17987	T-complex protein 1 subunit alpha	TCP1
	0.325018	-0.215236	Q9NZM1	Myoferlin	MYOF
	0.423484	-0.215314	Q9UMY1	Nucleolar protein 7	NOL7
	0.956162	-0.215446	O43396	Thioredoxin-like protein 1	TXNL1
	0.319306	-0.216823	Q9Y5J7	Mitochondrial import inner membrane translocase subunit Tim9	TIMM9
	1.11247	-0.217025	Q16401	26S proteasome non-ATPase regulatory subunit 5	PSMD5
	1.24517	-0.217829	P55036	26S proteasome non-ATPase regulatory subunit 4	PSMD4
	0.675948	-0.217949	P84098	60S ribosomal protein L19	RPL19
	2.4899	-0.219192	P11940	Polyadenylate-binding protein 1	PABPC1
	2.63662	-0.220073	P55884	Eukaryotic translation initiation factor 3 subunit B	EIF3B
	1.68673	-0.220346	P18124	60S ribosomal protein L7	RPL7
	1.18178	-0.22094	Q14566	DNA replication licensing factor MCM6	MCM6
	2.31045	-0.220941	O14737	Programmed cell death protein 5	PDCD5
	0.577493	-0.221756	P51665	26S proteasome non-ATPase regulatory subunit 7	PSMD7
	0.663143	-0.222267	Q9UKX7	Nuclear pore complex protein Nup50	NUP50
	2.24833	-0.223195	Q9P258	Protein RCC2	RCC2
	2.06555	-0.223548	P49368	T-complex protein 1 subunit gamma	CCT3
	3.49812	-0.225377	Q04637	Eukaryotic translation initiation factor 4 gamma 1	EIF4G1
	1.05873	-0.226487	P62081	40S ribosomal protein S7	RPS7
	0.187927	-0.226971	P49755	Transmembrane emp24 domain-containing protein 10	TMED10
	1.51566	-0.227393	P30566	Adenylosuccinate lyase	ADSL
	0.486293	-0.227852	P62847	40S ribosomal protein S24	RPS24
	0.401955	-0.228624	Q93009	Ubiquitin carboxyl-terminal hydrolase 7	USP7
	0.70746	-0.229643	Q96GX9	Methylthioribulose-1-phosphate dehydratase	APIP
	1.14575	-0.230077	Q03252	Lamin-B2	LMNB2
	1.74224	-0.231215	P17812	CTP synthase 1	CTPS1
	0.272458	-0.232141	P36507	Dual specificity mitogen-activated protein kinase kinase 2	MAP2K2
	1.1107	-0.232743	P06730	Eukaryotic translation initiation factor 4E	EIF4E
	1.32815	-0.233432	Q12874	Splicing factor 3A subunit 3	SF3A3
	1.1332	-0.233441	Q99459	Cell division cycle 5-like protein	CDC5L
	1.606	-0.233743	Q6FI81	Anamorsin	CIAPIN1
	0.740399	-0.233894	Q5BKZ1	DBIRD complex subunit ZNF326	ZNF326
	2.06123	-0.235355	P39687	Acidic leucine-rich nuclear phosphoprotein 32 family member A	ANP32A
	2.37681	-0.235785	P61221	ATP-binding cassette sub-family E member 1	ABCE1
	1.40862	-0.235995	P28070	Proteasome subunit beta type-4	PSMB4
	0.423401	-0.236148	Q7Z6Z7	E3 ubiquitin-protein ligase HUWE1	HUWE1
	1.0561	-0.236479	O43747	AP-1 complex subunit gamma-1	AP1G1
	1.82262	-0.236895	Q9GZL7	Ribosome biogenesis protein WDR12	WDR12
	1.51783	-0.237785	Q99873	Protein arginine N-methyltransferase 1	PRMT1
	2.65501	-0.239928	Q6P2Q9	Pre-mRNA-processing-splicing factor 8	PRPF8
	1.42164	-0.24276	P68036	Ubiquitin-conjugating enzyme E2 L3	UBE2L3
	0.442328	-0.242875	P61254	60S ribosomal protein L26	RPL26
	1.32141	-0.243092	Q13242	Serine/arginine-rich splicing factor 9	SRSF9
	1.77279	-0.243216	Q13428	Treacle protein	TCOF1
	0.493473	-0.245095	O43432	Eukaryotic translation initiation factor 4 gamma 3	EIF4G3
	0.809537	-0.24779	P42285	Superkiller viralicidic activity 2-like 2	SKIV2L2
	1.99512	-0.247999	Q9Y295	Developmentally-regulated GTP-binding protein 1	DRG1
	2.60313	-0.248602	P05783	Keratin, type I cytoskeletal 18	KRT18
	1.00489	-0.249034	P43034	Platelet-activating factor acetylhydrolase IB subunit alpha	PAFAH1B1
	2.52683	-0.249212	P49721	Proteasome subunit beta type-2	PSMB2
	1.27136	-0.249955	P0DP25
	0.481452	-0.253776	Q02878	60S ribosomal protein L6	RPL6
	0.142924	-0.254906	P36776	Lon protease homolog, mitochondrial	LONP1
	0.0905742	-0.256047	P49207	60S ribosomal protein L34	RPL34
	1.09839	-0.256061	P62308	Small nuclear ribonucleoprotein G	SNRPG
	2.3665	-0.256761	P60900	Proteasome subunit alpha type-6	PSMA6
	0.170899	-0.256895	P16435	NADPH--cytochrome P450 reductase	POR
	2.56861	-0.258594	P25789	Proteasome subunit alpha type-4	PSMA4
	3.59563	-0.258694	P23528	Cofilin-1	CFL1
	1.10294	-0.260178	Q71UI9	Histone H2A.V	H2AFV
	1.31543	-0.261301	P50583	Bis(5-nucleosyl)-tetraphosphatase [asymmetrical]	NUDT2
	1.61207	-0.262278	O75694	Nuclear pore complex protein Nup155	NUP155
	0.396356	-0.262361	Q08499	cAMP-specific 3,5-cyclic phosphodiesterase 4D	PDE4D
	3.47905	-0.263628	P78371	T-complex protein 1 subunit beta	CCT2
	0.128263	-0.263822	Q15428	Splicing factor 3A subunit 2	SF3A2
	0.998993	-0.264975	O75533	Splicing factor 3B subunit 1	SF3B1
	1.45225	-0.266264	P00491	Purine nucleoside phosphorylase	PNP
	1.15865	-0.266301	P28072	Proteasome subunit beta type-6	PSMB6
	1.24633	-0.266695	Q13085	Acetyl-CoA carboxylase 1	ACACA
	1.55018	-0.268299	P55265	Double-stranded RNA-specific adenosine deaminase	ADAR
	2.12451	-0.269231	O75083	WD repeat-containing protein 1	WDR1
	0.687402	-0.269532	Q8NFH4	Nucleoporin Nup37	NUP37
	1.78642	-0.269543	P06493	Cyclin-dependent kinase 1	CDK1
	3.9276	-0.270032	P19338	Nucleolin	NCL
	3.12289	-0.270879	Q92973	Transportin-1	TNPO1
	1.01305	-0.273253	Q9HAV7	GrpE protein homolog 1, mitochondrial	GRPEL1
	2.01555	-0.273265	P55327	Tumor protein D52	TPD52
	0.333556	-0.274186	Q14118	Dystroglycan	DAG1
	1.60866	-0.274336	Q99613	Eukaryotic translation initiation factor 3 subunit C	EIF3C
	1.7936	-0.275857	P08621	U1 small nuclear ribonucleoprotein 70 kDa	SNRNP70
	1.58764	-0.276974	P42704	Leucine-rich PPR motif-containing protein, mitochondrial	LRPPRC
	1.3337	-0.2821	Q9Y265	RuvB-like 1	RUVBL1
	2.62656	-0.282221	P27695	DNA-(apurinic or apyrimidinic site) lyase	APEX1
	1.55872	-0.28421	Q9NR30	Nucleolar RNA helicase 2	DDX21
	1.04191	-0.284306	Q16630	Cleavage and polyadenylation specificity factor subunit 6	CPSF6
	1.38503	-0.28583	Q15021	Condensin complex subunit 1	NCAPD2
	2.58455	-0.286647	O00303	Eukaryotic translation initiation factor 3 subunit F	EIF3F
	0.283067	-0.291729	P33992	DNA replication licensing factor MCM5	MCM5
	1.51709	-0.292007	P35998	26S protease regulatory subunit 7	PSMC2
	1.43794	-0.292232	P18583	Protein SON	SON
	1.10391	-0.294566	Q15637	Splicing factor 1	SF1
	0.540354	-0.295502	Q8NCW5	NAD(P)H-hydrate epimerase	APOA1BP
	1.0841	-0.296077	O43684	Mitotic checkpoint protein BUB3	BUB3
	0.863187	-0.296905	Q9NTJ3	Structural maintenance of chromosomes protein 4	SMC4
	4.68106	-0.299259	Q14152	Eukaryotic translation initiation factor 3 subunit A	EIF3A
	2.64338	-0.299397	P08559	Pyruvate dehydrogenase E1 component subunit alpha, somatic form, mitochondrial	PDHA1
	0.460791	-0.303195	Q6PKG0	La-related protein 1	LARP1
	1.76711	-0.304715	P84103	Serine/arginine-rich splicing factor 3	SRSF3
	1.98364	-0.304986	P63162	Small nuclear ribonucleoprotein-associated protein N	SNRPN
	0.881155	-0.305844	Q9H583	HEAT repeat-containing protein 1	HEATR1
	0.796954	-0.305866	Q96T76	MMS19 nucleotide excision repair protein homolog	MMS19
	1.08576	-0.307242	P61081	NEDD8-conjugating enzyme Ubc12	UBE2M
	0.511921	-0.307434	Q8NE71	ATP-binding cassette sub-family F member 1	ABCF1
	3.37527	-0.30812	O75534	Cold shock domain-containing protein E1	CSDE1
	2.48158	-0.308501	Q9BXP5	Serrate RNA effector molecule homolog	SRRT
	1.24692	-0.308597	Q8WWM7	Ataxin-2-like protein	ATXN2L
	1.29725	-0.308714	P27694	Replication protein A 70 kDa DNA-binding subunit	RPA1
	1.24346	-0.310416	Q9BQA1	Methylosome protein 50	WDR77
	1.79152	-0.315172	Q99729	Heterogeneous nuclear ribonucleoprotein A/B	HNRNPAB
	2.3771	-0.315293	P12429	Annexin A3	ANXA3
	0.268843	-0.315349	O00233	26S proteasome non-ATPase regulatory subunit 9	PSMD9
	1.48545	-0.317666	Q8WWI1	LIM domain only protein 7	LMO7
	0.535052	-0.318068	Q9NSE4	Isoleucine--tRNA ligase, mitochondrial	IARS2
	3.04323	-0.320196	Q9BWF3	RNA-binding protein 4	RBM4
	2.28191	-0.320387	Q08945	FACT complex subunit SSRP1	SSRP1
	2.13105	-0.320961	Q9ULV4	Coronin-1C	CORO1C
	0.964761	-0.32282	P52788	Spermine synthase	SMS
	0.459831	-0.324701	P08237	ATP-dependent 6-phosphofructokinase, muscle type	PFKM
	2.10389	-0.325995	P29966	Myristoylated alanine-rich C-kinase substrate	MARCKS
	2.75988	-0.326557	Q9UHD1	Cysteine and histidine-rich domain-containing protein 1	CHORDC1
	2.77012	-0.327922	P49915	GMP synthase [glutamine-hydrolyzing]	GMPS
	1.73805	-0.328557	Q12769	Nuclear pore complex protein Nup160	NUP160
	0.774509	-0.329086	Q99471	Prefoldin subunit 5	PFDN5
	0.268376	-0.329087	O95155	Ubiquitin conjugation factor E4 B	UBE4B
	0.2571	-0.331466	P50579	Methionine aminopeptidase 2	METAP2
	1.87391	-0.332068	Q86VP6	Cullin-associated NEDD8-dissociated protein 1	CAND1
	0.218349	-0.332711	Q9H2U2	Inorganic pyrophosphatase 2, mitochondrial	PPA2
	2.06719	-0.333572	Q13895	Bystin	BYSL
	1.0765	-0.333722	P61981	14-3-3 protein gamma	YWHAG
	3.75262	-0.334249	O00410	Importin-5	IPO5
	1.30518	-0.334865	P04179	Superoxide dismutase [Mn], mitochondrial	SOD2
	1.37478	-0.337454	O43765	Small glutamine-rich tetratricopeptide repeat-containing protein alpha	SGTA
	0.512264	-0.339617	Q96T88	E3 ubiquitin-protein ligase UHRF1	UHRF1
	0.812462	-0.340588	P52888	Thimet oligopeptidase	THOP1
	2.34496	-0.340665	Q15785	Mitochondrial import receptor subunit TOM34	TOMM34
	1.81563	-0.34206	P60228	Eukaryotic translation initiation factor 3 subunit E	EIF3E
	3.747	-0.34304	Q13813	Spectrin alpha chain, non-erythrocytic 1	SPTAN1
	0.899103	-0.343371	P51610	Host cell factor 1	HCFC1
	0.176481	-0.343638	Q08752	Peptidyl-prolyl cis-trans isomerase D	PPID
	1.51412	-0.344751	O00571	ATP-dependent RNA helicase DDX3X	DDX3X
	0.762945	-0.345386	P61026	Ras-related protein Rab-10	RAB10
	1.1421	-0.345937	O60832	H/ACA ribonucleoprotein complex subunit 4	DKC1
	0.66612	-0.346636	O00148	ATP-dependent RNA helicase DDX39A	DDX39A
	2.49578	-0.347169	P54727	UV excision repair protein RAD23 homolog B	RAD23B
	0.582436	-0.348183	O94776	Metastasis-associated protein MTA2	MTA2
	3.25704	-0.3494	Q8WX93	Palladin	PALLD
	0.963828	-0.349949	Q9H773	dCTP pyrophosphatase 1	DCTPP1
	3.17951	-0.350487	P23588	Eukaryotic translation initiation factor 4B	EIF4B
	0.643548	-0.351428	Q96KP4	Cytosolic non-specific dipeptidase	CNDP2
	0.886535	-0.352473	O43615	Mitochondrial import inner membrane translocase subunit TIM44	TIMM44
	0.320967	-0.355002	Q16836	Hydroxyacyl-coenzyme A dehydrogenase, mitochondrial	HADH
	4.17038	-0.355733	Q01082	Spectrin beta chain, non-erythrocytic 1	SPTBN1
	3.05032	-0.356	P61289	Proteasome activator complex subunit 3	PSME3
	2.31292	-0.356362	Q9UQ35	Serine/arginine repetitive matrix protein 2	SRRM2
	1.13914	-0.358988	P47813	Eukaryotic translation initiation factor 1A, X-chromosomal	EIF1AX
	3.05205	-0.359751	P12270	Nucleoprotein TPR	TPR
	1.89914	-0.360506	P31150	Rab GDP dissociation inhibitor alpha	GDI1
	2.03475	-0.361118	Q9Y383	Putative RNA-binding protein Luc7-like 2	LUC7L2
	1.9506	-0.362199	Q99436	Proteasome subunit beta type-7	PSMB7
	0.501207	-0.362432	P78406	mRNA export factor	RAE1
	3.53249	-0.363075	Q9Y262	Eukaryotic translation initiation factor 3 subunit L	EIF3L
	2.40159	-0.366818	Q9UK76	Hematological and neurological expressed 1 protein	HN1
	1.92017	-0.367326	O60884	DnaJ homolog subfamily A member 2	DNAJA2
	0.363876	-0.370666	P49903	Selenide, water dikinase 1	SEPHS1
	3.71812	-0.3729	P33176	Kinesin-1 heavy chain	KIF5B
	5.76901	-0.378357	Q16881	Thioredoxin reductase 1, cytoplasmic	TXNRD1
	0.246155	-0.379882	Q7Z5L9	Interferon regulatory factor 2-binding protein 2	IRF2BP2
	2.04236	-0.380177	Q9UBE0	SUMO-activating enzyme subunit 1	SAE1
	1.106	-0.381048	O75347	Tubulin-specific chaperone A	TBCA
	3.73982	-0.382062	Q93052	Lipoma-preferred partner	LPP
	1.48221	-0.383005	Q9NSD9	Phenylalanine--tRNA ligase beta subunit	FARSB
	0.642916	-0.383564	Q96FQ6	Protein S100-A16	S100A16
	0.407541	-0.384159	O60716	Catenin delta-1	CTNND1
	3.23227	-0.385318	O95373	Importin-7	IPO7
	1.02135	-0.386174	Q92621	Nuclear pore complex protein Nup205	NUP205
	3.56454	-0.386201	P02786	Transferrin receptor protein 1	TFRC
	0.672656	-0.386724	P30085	UMP-CMP kinase	CMPK1
	1.29608	-0.388587	P26358	DNA (cytosine-5)-methyltransferase 1	DNMT1
	0.147697	-0.388644	Q9BTV4	Transmembrane protein 43	TMEM43
	2.18535	-0.390346	P25205	DNA replication licensing factor MCM3	MCM3
	2.19194	-0.391577	P30419	Glycylpeptide N-tetradecanoyltransferase 1	NMT1
	0.331373	-0.392149	P51970	NADH dehydrogenase [ubiquinone] 1 alpha subcomplex subunit 8	NDUFA8
	3.86903	-0.394645	O14980	Exportin-1	XPO1
	0.81716	-0.401361	P0DN79	Cystathionine beta-synthase	CBS
	0.533121	-0.404487	Q9UII2	ATPase inhibitor, mitochondrial	ATPIF1
	1.83016	-0.405643	Q9NQC3	Reticulon-4	RTN4
	1.92114	-0.408345	P30520	Adenylosuccinate synthetase isozyme 2	ADSS
	1.19075	-0.408782	P23919	Thymidylate kinase	DTYMK
	0.347079	-0.410684	Q14011	Cold-inducible RNA-binding protein	CIRBP
	0.102931	-0.410825	P68032	Actin, alpha cardiac muscle 1	ACTC1
	0.216631	-0.418116	P61006	Ras-related protein Rab-8A	RAB8A
	3.62805	-0.420921	Q9GZT3	SRA stem-loop-interacting RNA-binding protein, mitochondrial	SLIRP
	2.73555	-0.423606	P67809	Nuclease-sensitive element-binding protein 1	YBX1
	0.121081	-0.427694	O60925	Prefoldin subunit 1	PFDN1
	0.483984	-0.429755	Q14203	Dynactin subunit 1	DCTN1
	0.301112	-0.430159	Q9H4F8	SPARC-related modular calcium-binding protein 1	SMOC1
	2.31994	-0.435832	O75475	PC4 and SFRS1-interacting protein	PSIP1
	1.36719	-0.437833	P16989	Y-box-binding protein 3	YBX3
	0.489214	-0.438568	Q8N183	Mimitin, mitochondrial	NDUFAF2
	0.245314	-0.438669	P00374	Dihydrofolate reductase	DHFR
	0.27837	-0.438876	P06132	Uroporphyrinogen decarboxylase	UROD
	0.324888	-0.442135	Q4VC31	Coiled-coil domain-containing protein 58	CCDC58
	0.460608	-0.453268	Q96C36	Pyrroline-5-carboxylate reductase 2	PYCR2
	0.257386	-0.454048	Q9Y5M8	Signal recognition particle receptor subunit beta	SRPRB
	0.324527	-0.457267	P48163	NADP-dependent malic enzyme	ME1
	0.592009	-0.459414	P27144	Adenylate kinase 4, mitochondrial	AK4
	2.18512	-0.461475	Q14847	LIM and SH3 domain protein 1	LASP1
	0.322122	-0.462503	Q8TCB0	Interferon-induced protein 44	IFI44
	0.414372	-0.464823	P62877	E3 ubiquitin-protein ligase RBX1	RBX1
	0.204623	-0.465804	Q9UNF0	Protein kinase C and casein kinase substrate in neurons protein 2	PACSIN2
	0.429919	-0.467744	P12955	Xaa-Pro dipeptidase	PEPD
	1.21813	-0.470544	O95347	Structural maintenance of chromosomes protein 2	SMC2
	0.695844	-0.471416	Q71RC2	La-related protein 4	LARP4
	0.218138	-0.471436	P60903	Protein S100-A10	S100A10
	0.473018	-0.476186	Q9Y305	Acyl-coenzyme A thioesterase 9, mitochondrial	ACOT9
	1.38106	-0.477178	Q5T8P6	RNA-binding protein 26	RBM26
	0.718553	-0.479836	Q9Y2X3	Nucleolar protein 58	NOP58
	2.07754	-0.48004	O96019	Actin-like protein 6A	ACTL6A
	1.53861	-0.480753	Q9UKM9	RNA-binding protein Raly	RALY
	0.422454	-0.480789	P83731	60S ribosomal protein L24	RPL24
	0.744348	-0.482082	Q9H0A0	N-acetyltransferase 10	NAT10
	3.23503	-0.482356	O95232	Luc7-like protein 3	LUC7L3
	0.871664	-0.485537	O43592	Exportin-T	XPOT
	4.17328	-0.487465	P46060	Ran GTPase-activating protein 1	RANGAP1
	3.64316	-0.489625	Q9NZI8	Insulin-like growth factor 2 mRNA-binding protein 1	IGF2BP1
	1.74217	-0.490121	Q93008	Probable ubiquitin carboxyl-terminal hydrolase FAF-X	USP9X
	1.48511	-0.490828	Q7L2H7	Eukaryotic translation initiation factor 3 subunit M	EIF3M
	0.72779	-0.491073	P62987	Ubiquitin-60S ribosomal protein L40	UBA52
	1.67591	-0.494154	O75962	Triple functional domain protein	TRIO
	0.593361	-0.495961	Q9H488	GDP-fucose protein O-fucosyltransferase 1	POFUT1
	0.387163	-0.496889	O14561	Acyl carrier protein, mitochondrial	NDUFAB1
	1.84848	-0.499635	O00592	Podocalyxin	PODXL
	1.06171	-0.500394	O60216	Double-strand-break repair protein rad21 homolog	RAD21
	0.835155	-0.501455	P35269	General transcription factor IIF subunit 1	GTF2F1
	2.62905	-0.501807	O60701	UDP-glucose 6-dehydrogenase	UGDH
	1.35252	-0.50266	Q16543	Hsp90 co-chaperone Cdc37	CDC37
	3.66058	-0.503057	P80723	Brain acid soluble protein 1	BASP1
	0.413246	-0.503233	Q99614	Tetratricopeptide repeat protein 1	TTC1
	0.680131	-0.506621	O75400	Pre-mRNA-processing factor 40 homolog A	PRPF40A
	0.419029	-0.512341	Q9NX40	OCIA domain-containing protein 1	OCIAD1
	0.703855	-0.512991	P13995	Bifunctional methylenetetrahydrofolate dehydrogenase/cyclohydrolase, mitochondrial	MTHFD2
	0.607382	-0.516342	O94906	Pre-mRNA-processing factor 6	PRPF6
	3.42121	-0.519701	Q99848	Probable rRNA-processing protein EBP2	EBNA1BP2
	0.399361	-0.521037	Q86X55	Histone-arginine methyltransferase CARM1	CARM1
	0.368919	-0.521798	P46108	Adapter molecule crk	CRK
	0.417553	-0.526388	Q8NI36	WD repeat-containing protein 36	WDR36
	0.530063	-0.533533	O43447	Peptidyl-prolyl cis-trans isomerase H	PPIH
	2.15096	-0.5359	P25787	Proteasome subunit alpha type-2	PSMA2
	0.597388	-0.536193	Q96HE7	ERO1-like protein alpha	ERO1L
	0.284522	-0.537168	O60493	Sorting nexin-3	SNX3
	1.50344	-0.539997	P78347	General transcription factor II-I	GTF2I
	0.786265	-0.541605	P41223	Protein BUD31 homolog	BUD31
	0.627451	-0.546814	Q9P2R7	Succinyl-CoA ligase [ADP-forming] subunit beta, mitochondrial	SUCLA2
	1.11244	-0.547149	O14974	Protein phosphatase 1 regulatory subunit 12A	PPP1R12A
	2.284	-0.5483	P28074	Proteasome subunit beta type-5	PSMB5
	0.837772	-0.550874	Q08379	Golgin subfamily A member 2	GOLGA2
	4.02613	-0.551496	P31942	Heterogeneous nuclear ribonucleoprotein H3	HNRNPH3
	0.592879	-0.552207	O75116	Rho-associated protein kinase 2	ROCK2
	1.46823	-0.552794	P16949	Stathmin	STMN1
	0.592662	-0.557089	O60749	Sorting nexin-2	SNX2
	0.970934	-0.560014	Q03135	Caveolin-1	CAV1
	0.571468	-0.565158	O00541	Pescadillo homolog	PES1
	0.594837	-0.56616	Q14137	Ribosome biogenesis protein BOP1	BOP1
	0.324394	-0.566606	P54725	UV excision repair protein RAD23 homolog A	RAD23A
	0.93249	-0.567207	Q9UDY4	DnaJ homolog subfamily B member 4	DNAJB4
	0.377332	-0.567615	Q8N8S7	Protein enabled homolog	ENAH
	1.50142	-0.56989	O76021	Ribosomal L1 domain-containing protein 1	RSL1D1
	1.75332	-0.582257	Q9BZE4	Nucleolar GTP-binding protein 1	GTPBP4
	2.71323	-0.583296	Q9Y5B9	FACT complex subunit SPT16	SUPT16H
	0.435961	-0.584941	P20839	Inosine-5-monophosphate dehydrogenase 1	IMPDH1
	2.24654	-0.585306	P58107	Epiplakin	EPPK1
	3.44707	-0.586364	Q8N163	Cell cycle and apoptosis regulator protein 2	CCAR2
	0.324407	-0.589502	Q9NZL9	Methionine adenosyltransferase 2 subunit beta	MAT2B
	4.27459	-0.592584	Q13501	Sequestosome-1	SQSTM1
	0.43739	-0.606414	Q9Y3C6	Peptidyl-prolyl cis-trans isomerase-like 1	PPIL1
	0.375328	-0.610564	Q13630	GDP-L-fucose synthase	TSTA3
	0.766593	-0.610606	Q8WXI9	Transcriptional repressor p66-beta	GATAD2B
	0.553055	-0.6108	P46087	Probable 28S rRNA (cytosine(4447)-C(5))-methyltransferase	NOP2
	0.50181	-0.614901	Q9UNZ2	NSFL1 cofactor p47	NSFL1C
	0.990559	-0.62033	Q86Y56	Dynein assembly factor 5, axonemal	DNAAF5
	1.06387	-0.622187	O60841	Eukaryotic translation initiation factor 5B	EIF5B
	1.89721	-0.6233	Q9UQE7	Structural maintenance of chromosomes protein 3	SMC3
	0.650019	-0.629745	Q92769	Histone deacetylase 2	HDAC2
	1.25939	-0.63075	Q96I24	Far upstream element-binding protein 3	FUBP3
	1.57194	-0.633493	Q9BQG0	Myb-binding protein 1A	MYBBP1A
	0.925331	-0.637712	P49720	Proteasome subunit beta type-3	PSMB3
	0.600713	-0.638198	Q16186	Proteasomal ubiquitin receptor ADRM1	ADRM1
	0.417352	-0.64376	O15305	Phosphomannomutase 2	PMM2
	0.940026	-0.645029	P14923	Junction plakoglobin	JUP
	0.480587	-0.651156	P14735	Insulin-degrading enzyme	IDE
	3.59879	-0.651513	O15355	Protein phosphatase 1G	PPM1G
	1.16392	-0.651584	Q96KR1	Zinc finger RNA-binding protein	ZFR
	0.574529	-0.653208	Q7RTV0	PHD finger-like domain-containing protein 5A	PHF5A
	0.546645	-0.65887	P35659	Protein DEK	DEK
	0.377625	-0.662354	O75964	ATP synthase subunit g, mitochondrial	ATP5L
	0.456426	-0.675853	Q04446	1,4-alpha-glucan-branching enzyme	GBE1
	3.44208	-0.680711	Q9UHB6	LIM domain and actin-binding protein 1	LIMA1
	2.83801	-0.681059	Q9Y570	Protein phosphatase methylesterase 1	PPME1
	0.452493	-0.683371	Q8TCJ2	Dolichyl-diphosphooligosaccharide--protein glycosyltransferase subunit STT3B	STT3B
	1.59379	-0.683977	P51114	Fragile X mental retardation syndrome-related protein 1	FXR1
	0.50348	-0.686413	P08754	Guanine nucleotide-binding protein G(k) subunit alpha	GNAI3
	0.349465	-0.690434	P62841	40S ribosomal protein S15	RPS15
	0.496789	-0.695363	Q9Y6G9	Cytoplasmic dynein 1 light intermediate chain 1	DYNC1LI1
	3.3227	-0.696833	P78344	Eukaryotic translation initiation factor 4 gamma 2	EIF4G2
	0.49418	-0.71423	P11166	Solute carrier family 2, facilitated glucose transporter member 1	SLC2A1
	0.396843	-0.714757	P42126	Enoyl-CoA delta isomerase 1, mitochondrial	ECI1
	0.484134	-0.726377	Q9NR31	GTP-binding protein SAR1a	SAR1A
	0.82506	-0.733494	Q9Y2W2	WW domain-binding protein 11	WBP11
	0.661801	-0.742514	Q9H444	Charged multivesicular body protein 4b	CHMP4B
	0.543746	-0.74646	Q9NX58	Cell growth-regulating nucleolar protein	LYAR
	1.73726	-0.746614	P09417	Dihydropteridine reductase	QDPR
	1.3225	-0.750189	Q13045	Protein flightless-1 homolog	FLII
	0.373995	-0.754545	P63173	60S ribosomal protein L38	RPL38
	0.328892	-0.756458	P61970	Nuclear transport factor 2	NUTF2
	0.487846	-0.762429	Q86XP3	ATP-dependent RNA helicase DDX42	DDX42
	1.23163	-0.76368	O43795	Unconventional myosin-Ib	MYO1B
	1.03631	-0.76782	Q9BVP2	Guanine nucleotide-binding protein-like 3	GNL3
	0.611324	-0.770512	O15294	UDP-N-acetylglucosamine--peptide N-acetylglucosaminyltransferase 110 kDa subunit	OGT
	0.792584	-0.772751	Q5VYK3	Proteasome-associated protein ECM29 homolog	ECM29
	0.696266	-0.773861	P52434	DNA-directed RNA polymerases I, II, and III subunit RPABC3	POLR2H
	0.769062	-0.77409	Q9BY44	Eukaryotic translation initiation factor 2A	EIF2A
	0.645431	-0.779108	Q9BW27	Nuclear pore complex protein Nup85	NUP85
	0.542489	-0.784655	Q9BUQ8	Probable ATP-dependent RNA helicase DDX23	DDX23
	0.556797	-0.787243	Q9Y3A5	Ribosome maturation protein SBDS	SBDS
	0.528768	-0.789515	O75380	NADH dehydrogenase [ubiquinone] iron-sulfur protein 6, mitochondrial	NDUFS6
	0.656994	-0.799359	Q8WUM0	Nuclear pore complex protein Nup133	NUP133
	0.631577	-0.801155	P37198	Nuclear pore glycoprotein p62	NUP62
	0.339878	-0.80237	Q9NPD3	Exosome complex component RRP41	EXOSC4
	1.04353	-0.806802	Q9NX55	Huntingtin-interacting protein K	HYPK
	0.972786	-0.807141	O00505	Importin subunit alpha-4	KPNA3
	0.650932	-0.810012	Q13620	Cullin-4B	CUL4B
	0.935405	-0.813518	O00273	DNA fragmentation factor subunit alpha	DFFA
	0.713875	-0.814543	Q14C86	GTPase-activating protein and VPS9 domain-containing protein 1	GAPVD1
	0.767602	-0.817666	Q92922	SWI/SNF complex subunit SMARCC1	SMARCC1
	0.524787	-0.821824	Q15287	RNA-binding protein with serine-rich domain 1	RNPS1
	1.3543	-0.828589	O95302	Peptidyl-prolyl cis-trans isomerase FKBP9	FKBP9
	0.708303	-0.838393	Q9H4M9	EH domain-containing protein 1	EHD1
	0.768237	-0.841131	O15498	Synaptobrevin homolog YKT6	YKT6
	5.46177	-0.846623	Q01518	Adenylyl cyclase-associated protein 1	CAP1
	0.629995	-0.848142	P21964	Catechol O-methyltransferase	COMT
	0.471865	-0.853058	Q92597	Protein NDRG1	NDRG1
	0.98106	-0.862566	Q5T4S7	E3 ubiquitin-protein ligase UBR4	UBR4
	1.27875	-0.86323	P53701	Cytochrome c-type heme lyase	HCCS
	1.52248	-0.875488	P82930	28S ribosomal protein S34, mitochondrial	MRPS34
	0.473011	-0.877712	Q7L2E3	Putative ATP-dependent RNA helicase DHX30	DHX30
	0.46354	-0.879489	Q15102	Platelet-activating factor acetylhydrolase IB subunit gamma	PAFAH1B3
	0.64179	-0.879792	O94826	Mitochondrial import receptor subunit TOM70	TOMM70A
	0.634291	-0.884248	Q9BY32	Inosine triphosphate pyrophosphatase	ITPA
	0.512281	-0.884538	Q9BTT0	Acidic leucine-rich nuclear phosphoprotein 32 family member E	ANP32E
	0.384942	-0.889337	P20340	Ras-related protein Rab-6A	RAB6A
	0.566784	-0.889524	O95292	Vesicle-associated membrane protein-associated protein B/C	VAPB
	1.09774	-0.902156	Q13595	Transformer-2 protein homolog alpha	TRA2A
	0.778767	-0.904237	P82650	28S ribosomal protein S22, mitochondrial	MRPS22
	1.08556	-0.922681	P51116	Fragile X mental retardation syndrome-related protein 2	FXR2
	0.401319	-0.929126	Q9UBQ0	Vacuolar protein sorting-associated protein 29	VPS29
	3.06974	-0.935757	Q02952	A-kinase anchor protein 12	AKAP12
	0.657297	-0.93625	P21399	Cytoplasmic aconitate hydratase	ACO1
	1.47609	-0.94354	O43290	U4/U6.U5 tri-snRNP-associated protein 1	SART1
	1.77063	-0.945806	P46379	Large proline-rich protein BAG6	BAG6
	1.90315	-0.95156	O43491	Band 4.1-like protein 2	EPB41L2
	0.991549	-0.964767	Q9UNE7	E3 ubiquitin-protein ligase CHIP	STUB1
	1.60619	-0.966629	Q96IZ0	PRKC apoptosis WT1 regulator protein	PAWR
	0.894307	-0.971481	Q96SB4	SRSF protein kinase 1	SRPK1
	0.755982	-0.980651	Q9Y6H1	Coiled-coil-helix-coiled-coil-helix domain-containing protein 2	CHCHD2
	1.07308	-0.991423	Q9P287	BRCA2 and CDKN1A-interacting protein	BCCIP
	0.218106	-0.993808	P20962	Parathymosin	PTMS
	0.42947	-0.995399	Q12907	Vesicular integral-membrane protein VIP36	LMAN2
	0.906762	-0.997689	Q92879	CUGBP Elav-like family member 1	CELF1
	1.15888	-1.00068	P43246	DNA mismatch repair protein Msh2	MSH2
	0.51984	-1.00168	Q6DD88	Atlastin-3	ATL3
	0.849787	-1.00566	Q9Y281	Cofilin-2	CFL2
	1.20228	-1.01626	Q9NZZ3	Charged multivesicular body protein 5	CHMP5
	1.49936	-1.02019	Q9NXH9	tRNA (guanine(26)-N(2))-dimethyltransferase	TRMT1
	0.732714	-1.02077	O00499	Myc box-dependent-interacting protein 1	BIN1
	1.25027	-1.02677	P98175	RNA-binding protein 10	RBM10
	0.573111	-1.05725	Q13247	Serine/arginine-rich splicing factor 6	SRSF6
	0.595041	-1.05831	P35244	Replication protein A 14 kDa subunit	RPA3
	0.50988	-1.05927	O43681	ATPase ASNA1	ASNA1
	0.334317	-1.07624	P84077	ADP-ribosylation factor 1	ARF1
	0.618077	-1.07688	O60610	Protein diaphanous homolog 1	DIAPH1
	1.07715	-1.08114	Q96GQ7	Probable ATP-dependent RNA helicase DDX27	DDX27
	1.06675	-1.08368	P41236	Protein phosphatase inhibitor 2	PPP1R2
	1.11178	-1.0882	P63261	Actin, cytoplasmic 2	ACTG1
	0.978254	-1.08922	Q9BXJ9	N-alpha-acetyltransferase 15, NatA auxiliary subunit	NAA15
	1.02693	-1.08971	Q9UMX0	Ubiquilin-1	UBQLN1
	1.05744	-1.09118	P32322	Pyrroline-5-carboxylate reductase 1, mitochondrial	PYCR1
	0.929006	-1.09391	Q9NVP1	ATP-dependent RNA helicase DDX18	DDX18
	0.67705	-1.09606	P06756	Integrin alpha-V	ITGAV
	0.671081	-1.09944	Q12792	Twinfilin-1	TWF1
	1.07167	-1.10215	Q14061	Cytochrome c oxidase copper chaperone	COX17
	0.617635	-1.12411	P00367	Glutamate dehydrogenase 1, mitochondrial	GLUD1
	1.61617	-1.14184	Q32MZ4	Leucine-rich repeat flightless-interacting protein 1	LRRFIP1
	0.782594	-1.15338	P08243	Asparagine synthetase [glutamine-hydrolyzing]	ASNS
	1.3121	-1.15463	Q9UKD2	mRNA turnover protein 4 homolog	MRTO4
	0.98951	-1.15885	P61758	Prefoldin subunit 3	VBP1
	0.717307	-1.16919	P45973	Chromobox protein homolog 5	CBX5
	1.10896	-1.17361	Q7L5N1	COP9 signalosome complex subunit 6	COPS6
	1.78823	-1.22815	Q9P2R3	Rabankyrin-5	ANKFY1
	0.697759	-1.23552	Q9NUU7	ATP-dependent RNA helicase DDX19A	DDX19A
	0.607809	-1.24831	O15031	Plexin-B2	PLXNB2
	0.727208	-1.25778	P36957	Dihydrolipoyllysine-residue succinyltransferase component of 2-oxoglutarate dehydrogenase complex, mitochondrial	DLST
	0.718885	-1.27338	Q9BWJ5	Splicing factor 3B subunit 5	SF3B5
	1.64338	-1.2787	Q5T6F2	Ubiquitin-associated protein 2	UBAP2
	0.602257	-1.29343	P50995	Annexin A11	ANXA11
	0.874835	-1.30067	Q9H307	Pinin	PNN
	1.19063	-1.31941	Q99615	DnaJ homolog subfamily C member 7	DNAJC7
	1.03526	-1.32194	Q96C90	Protein phosphatase 1 regulatory subunit 14B	PPP1R14B
	1.55523	-1.3224	Q13619	Cullin-4A	CUL4A
	0.79699	-1.34294	P35250	Replication factor C subunit 2	RFC2
	3.60593	-1.36807	Q92900	Regulator of nonsense transcripts 1	UPF1
	1.35684	-1.37114	Q8N0X7	Spartin	SPG20
	2.2265	-1.38419	Q14978	Nucleolar and coiled-body phosphoprotein 1	NOLC1
	0.902053	-1.39046	P48739	Phosphatidylinositol transfer protein beta isoform	PITPNB
	1.0687	-1.41618	Q9Y520	Protein PRRC2C	PRRC2C
	0.544633	-1.42042	P25788	Proteasome subunit alpha type-3	PSMA3
	1.73574	-1.42778	Q86TG7	Retrotransposon-derived protein PEG10	PEG10
	1.03815	-1.44297	O75153	Clustered mitochondria protein homolog	CLUH
	1.5079	-1.44688	Q9UMY4	Sorting nexin-12	SNX12
	1.91723	-1.4597	Q9UHY7	Enolase-phosphatase E1	ENOPH1
	0.953161	-1.4725	Q99961	Endophilin-A2	SH3GL1
	0.561438	-1.48026	Q9H074	Polyadenylate-binding protein-interacting protein 1	PAIP1
	0.618947	-1.52232	P62879	Guanine nucleotide-binding protein G(I)/G(S)/G(T) subunit beta-2	GNB2
	1.60709	-1.54534	Q07157	Tight junction protein ZO-1	TJP1
	1.60738	-1.58886	P04818	Thymidylate synthase	TYMS
	0.597695	-1.59991	Q9Y5A9	YTH domain-containing family protein 2	YTHDF2
	1.39034	-1.67884	Q13547	Histone deacetylase 1	HDAC1
	1.38047	-1.68609	Q8TDN6	Ribosome biogenesis protein BRX1 homolog	BRIX1
	1.65472	-1.68679	O14562	Ubiquitin domain-containing protein UBFD1	UBFD1
	0.968527	-1.68733	Q09161	Nuclear cap-binding protein subunit 1	NCBP1
	1.61363	-1.76177	P15927	Replication protein A 32 kDa subunit	RPA2
	0.812987	-1.7709	P56134	ATP synthase subunit f, mitochondrial	ATP5J2
	2.19944	-1.81086	Q13509	Tubulin beta-3 chain	TUBB3
	2.30513	-1.83563	Q99536	Synaptic vesicle membrane protein VAT-1 homolog	VAT1
+	3.30484	-1.9023	Q9NXG2	THUMP domain-containing protein 1	THUMPD1
+	3.00383	-1.98842	P07996	Thrombospondin-1	THBS1
+	2.50649	-2.1148	Q9H7Z7	Prostaglandin E synthase 2	PTGES2
+	3.22498	-2.3405	Q99715	Collagen alpha-1(XII) chain	COL12A1
	0.928027	-2.40164	Q92688	Acidic leucine-rich nuclear phosphoprotein 32 family member B	ANP32B
+	1.60241	-2.68997	P09234	U1 small nuclear ribonucleoprotein C	SNRPC
+	3.34208	-3.67173	O00622	Protein CYR61	CYR61
+	6.01976	-4.3434	O94760	N(G),N(G)-dimethylarginine dimethylaminohydrolase 1	DDAH1
+	1.68988	-4.68513	P60709	Actin, cytoplasmic 1	ACTB
