# Supplementary material for: Proteome Profiling of RNF213 Depleted Cells Reveals Nitric Oxide Regulator DDAH1 Antilisterial Activity
Source: Front Cell Infect Microbiol. 2021 Nov 3;11:735416. doi: 10.3389/fcimb.2021.735416 (PMC8595287; doi:10.3389/fcimb.2021.735416)
Supplement: Supplementary file 5 [file Table_4.xlsx]

## Sheet: S2
Supplementary Table 4. List of quantified proteins comparing RNF213-depleted and control cells that remained untreated. The fold change (in log2) is reported in column C while the statistical significance (-log P value) is reported in column B. Column A indicates significantly regulated proteins with "+". Column D indicates the UniProt accession number, column E indicates the protein name and col…
Significant (FDR=0.05; S0=1)	-Log(P-value)	Log2 (SiRnf213/SiScramble)	Uniprot ID	Protein name	Gene name
+	3.59028	3.28948	Q9BQE3	Tubulin alpha-1C chain	TUBA1C
	1.05511	3.14093	Q3ZCM7	Tubulin beta-8 chain	TUBB8
	0.722564	2.99639	P63261	Actin, cytoplasmic 2	ACTG1
+	1.90403	2.23303	P17655	Calpain-2 catalytic subunit	CAPN2
	1.52097	2.1814	O94979	Protein transport protein Sec31A	SEC31A
	0.956284	2.13109	P07339	Cathepsin D	CTSD
	1.71603	2.08591	P10155	60 kDa SS-A/Ro ribonucleoprotein	TROVE2
	0.666168	2.01694	P42330	Aldo-keto reductase family 1 member C3	AKR1C3
	1.78341	1.99681	P55145	Mesencephalic astrocyte-derived neurotrophic factor	MANF
+	2.77523	1.9948	P37198	Nuclear pore glycoprotein p62	NUP62
+	2.86255	1.9442	Q32P28	Prolyl 3-hydroxylase 1	LEPRE1
	1.67091	1.93906	Q9UHB9	Signal recognition particle subunit SRP68	SRP68
	1.64788	1.93328	Q9BY32	Inosine triphosphate pyrophosphatase	ITPA
	1.67548	1.90845	Q9UBI6	Guanine nucleotide-binding protein G(I)/G(S)/G(O) subunit gamma-12	GNG12
	1.53154	1.90428	O95336	6-phosphogluconolactonase	PGLS
	1.14121	1.89733	Q86SF2	N-acetylgalactosaminyltransferase 7	GALNT7
	1.70393	1.83682	O15460	Prolyl 4-hydroxylase subunit alpha-2	P4HA2
	0.675851	1.82532	P17931	Galectin-3	LGALS3
	1.18079	1.82155	P40261	Nicotinamide N-methyltransferase	NNMT
	1.00569	1.79376	P14854	Cytochrome c oxidase subunit 6B1	COX6B1
	1.35142	1.7666	P43307	Translocon-associated protein subunit alpha	SSR1
	0.707492	1.764	P13987	CD59 glycoprotein	CD59
	0.800774	1.73352	P50238	Cysteine-rich protein 1	CRIP1
+	2.9294	1.72509	Q9UPQ0	LIM and calponin homology domains-containing protein 1	LIMCH1
	1.17621	1.67656	Q8TEQ6	Gem-associated protein 5	GEMIN5
	0.697057	1.66953	O75607	Nucleoplasmin-3	NPM3
	0.90103	1.62108	P55795	Heterogeneous nuclear ribonucleoprotein H2	HNRNPH2
	0.778686	1.61281	P52948	Nuclear pore complex protein Nup98-Nup96	NUP98
	2.91731	1.59724	P11047	Laminin subunit gamma-1	LAMC1
	1.90324	1.56265	P35222	Catenin beta-1	CTNNB1
	0.405827	1.55536	P07437	Tubulin beta chain	TUBB
	1.6936	1.53629	Q6YN16	Hydroxysteroid dehydrogenase-like protein 2	HSDL2
	0.514876	1.5344	O75718	Cartilage-associated protein	CRTAP
	0.612389	1.51002	Q12907	Vesicular integral-membrane protein VIP36	LMAN2
	0.601292	1.50277	Q96AG4	Leucine-rich repeat-containing protein 59	LRRC59
	0.563126	1.5027	Q13151	Heterogeneous nuclear ribonucleoprotein A0	HNRNPA0
	1.00796	1.49255	P49207	60S ribosomal protein L34	RPL34
	0.717161	1.49207	P57088	Transmembrane protein 33	TMEM33
	1.52951	1.47825	Q5SSJ5	Heterochromatin protein 1-binding protein 3	HP1BP3
	0.82883	1.45817	P62873	Guanine nucleotide-binding protein G(I)/G(S)/G(T) subunit beta-1	GNB1
	0.914559	1.44398	P53634	Dipeptidyl peptidase 1	CTSC
	0.471798	1.44217	P42771	Cyclin-dependent kinase inhibitor 2A	CDKN2A
	0.772402	1.43271	Q96C90	Protein phosphatase 1 regulatory subunit 14B	PPP1R14B
	1.26449	1.41593	O00425	Insulin-like growth factor 2 mRNA-binding protein 3	IGF2BP3
	0.650358	1.3582	Q9UHV9	Prefoldin subunit 2	PFDN2
	1.14394	1.3559	O95881	Thioredoxin domain-containing protein 12	TXNDC12
	2.70377	1.35056	Q5H9R7	Serine/threonine-protein phosphatase 6 regulatory subunit 3	PPP6R3
	0.875247	1.34629	Q9BWD1	Acetyl-CoA acetyltransferase, cytosolic	ACAT2
	0.650756	1.34209	P55735	Protein SEC13 homolog	SEC13
	0.995897	1.33805	P00367	Glutamate dehydrogenase 1, mitochondrial	GLUD1
	1.31993	1.33466	P40121	Macrophage-capping protein	CAPG
	0.997185	1.30735	Q13561	Dynactin subunit 2	DCTN2
	0.7236	1.30656	O15031	Plexin-B2	PLXNB2
	2.69375	1.30048	Q92743	Serine protease HTRA1	HTRA1
	0.945616	1.29665	P20908	Collagen alpha-1(V) chain	COL5A1
	0.447595	1.29417	O75937	DnaJ homolog subfamily C member 8	DNAJC8
	1.25613	1.27968	P48637	Glutathione synthetase	GSS
	0.411317	1.27871	P55209	Nucleosome assembly protein 1-like 1	NAP1L1
	1.0479	1.26169	Q9H3N1	Thioredoxin-related transmembrane protein 1	TMX1
	0.888749	1.25873	Q9NYL9	Tropomodulin-3	TMOD3
	1.02836	1.24851	P49755	Transmembrane emp24 domain-containing protein 10	TMED10
	0.577539	1.24254	P52895	Aldo-keto reductase family 1 member C2	AKR1C2
	0.97509	1.24034	Q15165	Serum paraoxonase/arylesterase 2	PON2
	0.396815	1.23494	P62841	40S ribosomal protein S15	RPS15
	0.532168	1.23194	Q15293	Reticulocalbin-1	RCN1
	0.503013	1.22916	P16401	Histone H1.5	HIST1H1B
	0.944941	1.22743	Q13057	Bifunctional coenzyme A synthase	COASY
	0.442056	1.22413	P55084	Trifunctional enzyme subunit beta, mitochondrial	HADHB
	2.13859	1.22089	Q9UPY5	Cystine/glutamate transporter	SLC7A11
	0.691832	1.20798	O95456	Proteasome assembly chaperone 1	PSMG1
	0.35296	1.20529	P62979	Ubiquitin-40S ribosomal protein S27a	RPS27A
	1.3452	1.20376	P48059	LIM and senescent cell antigen-like-containing domain protein 1	LIMS1
	0.43063	1.20042	P20290	Transcription factor BTF3	BTF3
	0.779496	1.19947	Q9H4M9	EH domain-containing protein 1	EHD1
	0.667045	1.19788	P30405	Peptidyl-prolyl cis-trans isomerase F, mitochondrial	PPIF
	1.59492	1.19506	Q13228	Selenium-binding protein 1	SELENBP1
	0.640353	1.19489	P51571	Translocon-associated protein subunit delta	SSR4
	0.824378	1.19437	Q99584	Protein S100-A13	S100A13
	0.772234	1.18676	Q9Y5A9	YTH domain-containing family protein 2	YTHDF2
	1.1677	1.17935	Q4VC31	Coiled-coil domain-containing protein 58	CCDC58
	0.935386	1.17675	O43169	Cytochrome b5 type B	CYB5B
	1.15113	1.17457	O15260	Surfeit locus protein 4	SURF4
	0.821992	1.17428	Q9NQR4	Omega-amidase NIT2	NIT2
	0.474249	1.17063	Q9Y277	Voltage-dependent anion-selective channel protein 3	VDAC3
	1.08222	1.16856	P12955	Xaa-Pro dipeptidase	PEPD
	0.611464	1.16335	Q9NRX4	14 kDa phosphohistidine phosphatase	PHPT1
	0.948858	1.15892	Q9GZZ1	N-alpha-acetyltransferase 50	NAA50
	1.03603	1.15671	P21399	Cytoplasmic aconitate hydratase	ACO1
	0.96416	1.15381	Q99961	Endophilin-A2	SH3GL1
	0.884996	1.14885	Q9BS26	Endoplasmic reticulum resident protein 44	ERP44
	2.7817	1.13084	P04632	Calpain small subunit 1	CAPNS1
	0.379448	1.12472	P56537	Eukaryotic translation initiation factor 6	EIF6
	0.398288	1.11876	P56192	Methionine--tRNA ligase, cytoplasmic	MARS
	2.74914	1.11602	P36952	Serpin B5	SERPINB5
	1.30404	1.11229	P43121	Cell surface glycoprotein MUC18	MCAM
	0.622259	1.11171	O43324	Eukaryotic translation elongation factor 1 epsilon-1	EEF1E1
	0.391538	1.09994	P61970	Nuclear transport factor 2	NUTF2
	0.394576	1.09761	O14979	Heterogeneous nuclear ribonucleoprotein D-like	HNRNPDL
	0.829972	1.09641	P48147	Prolyl endopeptidase	PREP
	0.808654	1.08495	Q9NQG5	Regulation of nuclear pre-mRNA domain-containing protein 1B	RPRD1B
	1.09763	1.08037	O15498	Synaptobrevin homolog YKT6	YKT6
	0.599315	1.07839	P11166	Solute carrier family 2, facilitated glucose transporter member 1	SLC2A1
	0.678591	1.07408	P78330	Phosphoserine phosphatase	PSPH
	0.59433	1.06956	P00374	Dihydrofolate reductase	DHFR
	0.364825	1.06848	Q16629	Serine/arginine-rich splicing factor 7	SRSF7
	0.900445	1.06337	P24844	Myosin regulatory light polypeptide 9	MYL9
	0.398746	1.05965	P09012	U1 small nuclear ribonucleoprotein A	SNRPA
	0.542306	1.05635	O75915	PRA1 family protein 3	ARL6IP5
	0.79257	1.05552	O00273	DNA fragmentation factor subunit alpha	DFFA
	3.3221	1.05002	P11498	Pyruvate carboxylase, mitochondrial	PC
	0.84759	1.04766	P09525	Annexin A4	ANXA4
	0.911215	1.03198	Q13630	GDP-L-fucose synthase	TSTA3
	0.419037	1.03153	P43304	Glycerol-3-phosphate dehydrogenase, mitochondrial	GPD2
	0.286942	1.03031	P62314	Small nuclear ribonucleoprotein Sm D1	SNRPD1
	1.0984	1.0175	Q8NCW5	NAD(P)H-hydrate epimerase	APOA1BP
	1.55604	1.01169	Q16719	Kynureninase	KYNU
	1.90931	1.01085	Q07960	Rho GTPase-activating protein 1	ARHGAP1
	0.924252	1.00719	P61106	Ras-related protein Rab-14	RAB14
	0.386441	1.00552	P50914	60S ribosomal protein L14	RPL14
	1.07086	1.0007	Q9Y5M8	Signal recognition particle receptor subunit beta	SRPRB
	0.717267	0.999952	Q15024	Exosome complex component RRP42	EXOSC7
	0.486875	0.999473	Q9H3K6	BolA-like protein 2	BOLA2
	0.989458	0.998163	Q16851	UTP--glucose-1-phosphate uridylyltransferase	UGP2
	1.48618	0.99594	Q07065	Cytoskeleton-associated protein 4	CKAP4
	0.447111	0.995135	P62854	40S ribosomal protein S26	RPS26
	0.614523	0.992404	Q9H0U4	Ras-related protein Rab-1B	RAB1B
	0.400434	0.988034	P32455	Interferon-induced guanylate-binding protein 1	GBP1
	0.644301	0.986823	O75964	ATP synthase subunit g, mitochondrial	ATP5L
	2.51518	0.986116	P21980	Protein-glutamine gamma-glutamyltransferase 2	TGM2
	0.531128	0.985666	P60903	Protein S100-A10	S100A10
	0.419512	0.985069	Q9BUP3	Oxidoreductase HTATIP2	HTATIP2
	0.427643	0.980248	Q15654	Thyroid receptor-interacting protein 6	TRIP6
	0.559394	0.978414	P55036	26S proteasome non-ATPase regulatory subunit 4	PSMD4
	1.18076	0.974083	O75380	NADH dehydrogenase [ubiquinone] iron-sulfur protein 6, mitochondrial	NDUFS6
	0.62852	0.973111	P50995	Annexin A11	ANXA11
	0.43554	0.971804	P37235	Hippocalcin-like protein 1	HPCAL1
	0.60236	0.971006	P63165	Small ubiquitin-related modifier 1	SUMO1
	0.808633	0.967569	P62820	Ras-related protein Rab-1A	RAB1A
	0.436764	0.961834	P68032	Actin, alpha cardiac muscle 1	ACTC1
	0.460474	0.950376	P30084	Enoyl-CoA hydratase, mitochondrial	ECHS1
	1.20559	0.937347	O95302	Peptidyl-prolyl cis-trans isomerase FKBP9	FKBP9
	3.30637	0.932646	Q9P2E9	Ribosome-binding protein 1	RRBP1
	0.43736	0.928049	Q9BRA2	Thioredoxin domain-containing protein 17	TXNDC17
	0.583317	0.925747	Q9NX63	MICOS complex subunit MIC19	CHCHD3
	0.909844	0.918776	Q15365	Poly(rC)-binding protein 1	PCBP1
	0.63887	0.918047	P10644	cAMP-dependent protein kinase type I-alpha regulatory subunit	PRKAR1A
	0.913935	0.916031	Q9Y3D6	Mitochondrial fission 1 protein	FIS1
	0.423592	0.915936	Q9H2U2	Inorganic pyrophosphatase 2, mitochondrial	PPA2
	0.380346	0.915805	Q9Y224	UPF0568 protein C14orf166	C14orf166
	0.62395	0.913354	P16435	NADPH--cytochrome P450 reductase	POR
	1.29673	0.912702	Q96A49	Synapse-associated protein 1	SYAP1
	0.295277	0.911809	Q01628	Interferon-induced transmembrane protein 3	IFITM3
	0.44921	0.90685	P24666	Low molecular weight phosphotyrosine protein phosphatase	ACP1
	0.716157	0.901678	Q92804	TATA-binding protein-associated factor 2N	TAF15
	0.470107	0.901669	Q6IBS0	Twinfilin-2	TWF2
	0.467179	0.901271	P47755	F-actin-capping protein subunit alpha-2	CAPZA2
	0.445565	0.899464	P47985	Cytochrome b-c1 complex subunit Rieske, mitochondrial	UQCRFS1
	0.439825	0.896638	Q96CS3	FAS-associated factor 2	FAF2
	0.622009	0.895771	Q9NZ01	Very-long-chain enoyl-CoA reductase	TECR
	2.29164	0.894696	P05186	Alkaline phosphatase, tissue-nonspecific isozyme	ALPL
	0.507045	0.886862	O60888	Protein CutA	CUTA
	1.49324	0.885862	Q8IVL6	Prolyl 3-hydroxylase 3	LEPREL2
	0.344221	0.877147	P62879	Guanine nucleotide-binding protein G(I)/G(S)/G(T) subunit beta-2	GNB2
	0.488117	0.866441	P05161	Ubiquitin-like protein ISG15	ISG15
	0.397804	0.855643	P10768	S-formylglutathione hydrolase	ESD
	0.699573	0.854095	P35269	General transcription factor IIF subunit 1	GTF2F1
	2.44588	0.853714	P36871	Phosphoglucomutase-1	PGM1
	0.447346	0.852027	O14579	Coatomer subunit epsilon	COPE
	1.80837	0.849744	P14209	CD99 antigen	CD99
	0.942137	0.848003	Q10471	Polypeptide N-acetylgalactosaminyltransferase 2	GALNT2
	1.25413	0.846749	P14735	Insulin-degrading enzyme	IDE
	1.02248	0.846378	Q14432	cGMP-inhibited 3,5-cyclic phosphodiesterase A	PDE3A
	0.413868	0.84302	Q13620	Cullin-4B	CUL4B
	0.439146	0.842135	P62942	Peptidyl-prolyl cis-trans isomerase FKBP1A	FKBP1A
	0.882969	0.841296	Q9Y2W2	WW domain-binding protein 11	WBP11
	0.751115	0.840556	P51648	Fatty aldehyde dehydrogenase	ALDH3A2
	0.571518	0.836425	Q6NZI2	Polymerase I and transcript release factor	PTRF
	0.432477	0.831557	Q10713	Mitochondrial-processing peptidase subunit alpha	PMPCA
	0.619785	0.82891	Q8IY67	Ribonucleoprotein PTB-binding 1	RAVER1
	0.403457	0.820546	P11387	DNA topoisomerase 1	TOP1
	0.406734	0.810872	Q8N8S7	Protein enabled homolog	ENAH
	1.31781	0.81067	P12081	Histidine--tRNA ligase, cytoplasmic	HARS
	0.387201	0.809293	O14929	Histone acetyltransferase type B catalytic subunit	HAT1
	0.257029	0.807784	P68366	Tubulin alpha-4A chain	TUBA4A
	0.497936	0.798556	P07602	Prosaposin	PSAP
	0.272347	0.79753	Q6PKG0	La-related protein 1	LARP1
	0.473145	0.79681	P15927	Replication protein A 32 kDa subunit	RPA2
	1.16523	0.795635	Q9H8Y8	Golgi reassembly-stacking protein 2	GORASP2
	0.936665	0.789782	P13798	Acylamino-acid-releasing enzyme	APEH
	0.620646	0.789055	Q14764	Major vault protein	MVP
	1.08982	0.788665	P28062	Proteasome subunit beta type-8	PSMB8
	1.43395	0.784247	P50454	Serpin H1	SERPINH1
	4.11338	0.774712	Q9H9B4	Sideroflexin-1	SFXN1
	0.349454	0.768894	P61956	Small ubiquitin-related modifier 2	SUMO2
	0.439215	0.766753	P63167	Dynein light chain 1, cytoplasmic	DYNLL1
	0.46299	0.766665	Q9UG63	ATP-binding cassette sub-family F member 2	ABCF2
	0.710691	0.756065	Q15631	Translin	TSN
	3.60167	0.752417	P29144	Tripeptidyl-peptidase 2	TPP2
	0.250336	0.749184	P25787	Proteasome subunit alpha type-2	PSMA2
	0.359174	0.746301	Q12792	Twinfilin-1	TWF1
	0.443806	0.742952	Q04323	UBX domain-containing protein 1	UBXN1
	1.44208	0.742258	P11766	Alcohol dehydrogenase class-3	ADH5
	0.292931	0.739061	P18859	ATP synthase-coupling factor 6, mitochondrial	ATP5J
	0.626129	0.737955	Q9BTV4	Transmembrane protein 43	TMEM43
	0.314926	0.737593	Q9GZT3	SRA stem-loop-interacting RNA-binding protein, mitochondrial	SLIRP
	0.83911	0.734662	O15347	High mobility group protein B3	HMGB3
	0.778397	0.73428	Q9BR76	Coronin-1B	CORO1B
	0.260779	0.729235	Q58FF8	Putative heat shock protein HSP 90-beta 2	HSP90AB2P
	2.45687	0.72062	Q08499	cAMP-specific 3,5-cyclic phosphodiesterase 4D	PDE4D
	0.390724	0.716219	P12277	Creatine kinase B-type	CKB
	1.55785	0.714328	Q13126	S-methyl-5-thioadenosine phosphorylase	MTAP
	0.86205	0.711056	P41223	Protein BUD31 homolog	BUD31
	1.71726	0.704415	P30533	Alpha-2-macroglobulin receptor-associated protein	LRPAP1
	0.358163	0.701894	O14562	Ubiquitin domain-containing protein UBFD1	UBFD1
	0.898547	0.694955	Q14011	Cold-inducible RNA-binding protein	CIRBP
	0.915278	0.694473	P46821	Microtubule-associated protein 1B	MAP1B
	1.20956	0.690347	Q7Z5L9	Interferon regulatory factor 2-binding protein 2	IRF2BP2
	0.608608	0.690034	P08133	Annexin A6	ANXA6
	0.234118	0.688041	Q9Y3B3	Transmembrane emp24 domain-containing protein 7	TMED7
	0.32604	0.686224	P62140	Serine/threonine-protein phosphatase PP1-beta catalytic subunit	PPP1CB
	0.431965	0.685419	Q15366	Poly(rC)-binding protein 2	PCBP2
	0.394582	0.682678	O43847	Nardilysin	NRD1
	0.333676	0.679967	Q13247	Serine/arginine-rich splicing factor 6	SRSF6
	2.43284	0.677833	Q92616	Translational activator GCN1	GCN1L1
	0.596346	0.677471	P04181	Ornithine aminotransferase, mitochondrial	OAT
	0.441941	0.671966	O00625	Pirin	PIR
	3.44312	0.670465	O75874	Isocitrate dehydrogenase [NADP] cytoplasmic	IDH1
	0.287065	0.669807	Q10589	Bone marrow stromal antigen 2	BST2
	0.466533	0.66686	Q9Y678	Coatomer subunit gamma-1	COPG1
	0.236741	0.654196	P36957	Dihydrolipoyllysine-residue succinyltransferase component of 2-oxoglutarate dehydrogenase complex, mitochondrial	DLST
	0.79393	0.65112	Q9UII2	ATPase inhibitor, mitochondrial	ATPIF1
	1.26501	0.650877	P31949	Protein S100-A11	S100A11
	1.86407	0.643945	Q9UNF1	Melanoma-associated antigen D2	MAGED2
	0.484291	0.643882	P30044	Peroxiredoxin-5, mitochondrial	PRDX5
	0.436979	0.642884	P42126	Enoyl-CoA delta isomerase 1, mitochondrial	ECI1
	2.96054	0.642084	P49748	Very long-chain specific acyl-CoA dehydrogenase, mitochondrial	ACADVL
	3.32157	0.641688	O00469	Procollagen-lysine,2-oxoglutarate 5-dioxygenase 2	PLOD2
	3.04384	0.63422	Q96FQ6	Protein S100-A16	S100A16
	1.25438	0.629447	P07108	Acyl-CoA-binding protein	DBI
	0.829021	0.622246	P61006	Ras-related protein Rab-8A	RAB8A
	0.383393	0.613763	O75367	Core histone macro-H2A.1	H2AFY
	0.268938	0.612106	P61758	Prefoldin subunit 3	VBP1
	0.404469	0.61132	Q07021	Complement component 1 Q subcomponent-binding protein, mitochondrial	C1QBP
	0.505843	0.608694	P32322	Pyrroline-5-carboxylate reductase 1, mitochondrial	PYCR1
	0.963317	0.606483	Q92896	Golgi apparatus protein 1	GLG1
	0.510848	0.602697	O60568	Procollagen-lysine,2-oxoglutarate 5-dioxygenase 3	PLOD3
	0.500885	0.600024	P09211	Glutathione S-transferase P	GSTP1
	0.288565	0.599241	Q16836	Hydroxyacyl-coenzyme A dehydrogenase, mitochondrial	HADH
	0.367773	0.598686	O00429	Dynamin-1-like protein	DNM1L
	0.861216	0.597974	P31930	Cytochrome b-c1 complex subunit 1, mitochondrial	UQCRC1
	0.32693	0.597691	P61619	Protein transport protein Sec61 subunit alpha isoform 1	SEC61A1
	0.382774	0.597401	O43809	Cleavage and polyadenylation specificity factor subunit 5	NUDT21
	0.686989	0.596804	P40939	Trifunctional enzyme subunit alpha, mitochondrial	HADHA
	0.305492	0.59608	P63162	Small nuclear ribonucleoprotein-associated protein N	SNRPN
	0.850394	0.596044	Q63ZY3	KN motif and ankyrin repeat domain-containing protein 2	KANK2
	0.445387	0.593881	Q96KP4	Cytosolic non-specific dipeptidase	CNDP2
	0.173518	0.592361	P20962	Parathymosin	PTMS
	0.623603	0.591763	O95782	AP-2 complex subunit alpha-1	AP2A1
	0.316039	0.588242	P18583	Protein SON	SON
	2.09922	0.584593	P21291	Cysteine and glycine-rich protein 1	CSRP1
	0.631436	0.582032	P50897	Palmitoyl-protein thioesterase 1	PPT1
	0.760756	0.581421	Q96CT7	Coiled-coil domain-containing protein 124	CCDC124
	0.869938	0.579678	P26885	Peptidyl-prolyl cis-trans isomerase FKBP2	FKBP2
	0.326686	0.574509	P62308	Small nuclear ribonucleoprotein G	SNRPG
	0.570187	0.571979	P10321	HLA class I histocompatibility antigen, Cw-7 alpha chain	HLA-C
	0.339809	0.571311	Q09161	Nuclear cap-binding protein subunit 1	NCBP1
	0.304759	0.569924	O00264	Membrane-associated progesterone receptor component 1	PGRMC1
	0.397867	0.569314	Q9Y263	Phospholipase A-2-activating protein	PLAA
	0.729815	0.568763	Q15363	Transmembrane emp24 domain-containing protein 2	TMED2
	0.20194	0.567442	P35244	Replication protein A 14 kDa subunit	RPA3
	2.00912	0.561422	P20700	Lamin-B1	LMNB1
	0.339769	0.559236	P06737	Glycogen phosphorylase, liver form	PYGL
	2.01314	0.556333	P35052	Glypican-1	GPC1
	2.24356	0.555058	P18085	ADP-ribosylation factor 4	ARF4
	0.358912	0.554527	P23497	Nuclear autoantigen Sp-100	SP100
	1.78249	0.55383	P07099	Epoxide hydrolase 1	EPHX1
	0.826107	0.552911	P47712	Cytosolic phospholipase A2	PLA2G4A
	0.67946	0.54883	P00558	Phosphoglycerate kinase 1	PGK1
	0.623113	0.545798	Q9UKX7	Nuclear pore complex protein Nup50	NUP50
	0.316983	0.545751	P21964	Catechol O-methyltransferase	COMT
	0.875995	0.539092	Q96T88	E3 ubiquitin-protein ligase UHRF1	UHRF1
	0.262009	0.539008	Q96DI7	U5 small nuclear ribonucleoprotein 40 kDa protein	SNRNP40
	0.327332	0.535999	Q13418	Integrin-linked protein kinase	ILK
	2.97602	0.533368	Q53EL6	Programmed cell death protein 4	PDCD4
	0.494918	0.528589	P14174	Macrophage migration inhibitory factor	MIF
	2.38032	0.525432	P27824	Calnexin	CANX
	0.279855	0.52334	P31150	Rab GDP dissociation inhibitor alpha	GDI1
	0.494611	0.522274	Q14258	E3 ubiquitin/ISG15 ligase TRIM25	TRIM25
	2.30253	0.520226	Q16555	Dihydropyrimidinase-related protein 2	DPYSL2
	1.02559	0.518064	P53985	Monocarboxylate transporter 1	SLC16A1
	0.352505	0.513984	Q9BSJ8	Extended synaptotagmin-1	ESYT1
	0.292916	0.512167	P08174	Complement decay-accelerating factor	CD55
	2.08189	0.509688	P04083	Annexin A1	ANXA1
	0.254665	0.508889	O75436	Vacuolar protein sorting-associated protein 26A	VPS26A
	0.622639	0.50825	Q9BRG1	Vacuolar protein-sorting-associated protein 25	VPS25
	1.58647	0.506267	P58546	Myotrophin	MTPN
	0.396787	0.505682	P53992	Protein transport protein Sec24C	SEC24C
	0.411704	0.501579	Q9UBS4	DnaJ homolog subfamily B member 11	DNAJB11
	0.409943	0.50125	O00499	Myc box-dependent-interacting protein 1	BIN1
	1.52286	0.501043	Q01995	Transgelin	TAGLN
	0.554562	0.500648	P42892	Endothelin-converting enzyme 1	ECE1
	0.468937	0.500369	Q9Y265	RuvB-like 1	RUVBL1
	0.581833	0.498659	Q9BUQ8	Probable ATP-dependent RNA helicase DDX23	DDX23
	0.864258	0.497939	Q8WUM0	Nuclear pore complex protein Nup133	NUP133
	0.2905	0.497869	Q9BQ67	Glutamate-rich WD repeat-containing protein 1	GRWD1
	0.321199	0.489954	Q9HCE1	Putative helicase MOV-10	MOV10
	0.465407	0.487327	O43252	Bifunctional 3-phosphoadenosine 5-phosphosulfate synthase 1	PAPSS1
	0.855523	0.487249	Q96AY3	Peptidyl-prolyl cis-trans isomerase FKBP10	FKBP10
	1.38037	0.481817	Q7L1Q6	Basic leucine zipper and W2 domain-containing protein 1	BZW1
	1.27207	0.477782	Q96DG6	Carboxymethylenebutenolidase homolog	CMBL
	0.461061	0.477441	Q9NZM1	Myoferlin	MYOF
	1.48368	0.475796	O75368	SH3 domain-binding glutamic acid-rich-like protein	SH3BGRL
	0.210279	0.475086	Q96HE7	ERO1-like protein alpha	ERO1L
	0.709512	0.467366	Q9H4F8	SPARC-related modular calcium-binding protein 1	SMOC1
	0.427095	0.46615	O75340	Programmed cell death protein 6	PDCD6
	0.672946	0.463491	P13489	Ribonuclease inhibitor	RNH1
	0.458073	0.462524	P54725	UV excision repair protein RAD23 homolog A	RAD23A
	0.281494	0.461121	Q9Y3C6	Peptidyl-prolyl cis-trans isomerase-like 1	PPIL1
	0.228889	0.459434	Q92979	Ribosomal RNA small subunit methyltransferase NEP1	EMG1
	1.79871	0.458456	O75396	Vesicle-trafficking protein SEC22b	SEC22B
	0.367289	0.4571	O75608	Acyl-protein thioesterase 1	LYPLA1
	2.33709	0.456779	P20810	Calpastatin	CAST
	0.361562	0.455788	P08754	Guanine nucleotide-binding protein G(k) subunit alpha	GNAI3
	0.229643	0.453456	P46108	Adapter molecule crk	CRK
	0.195928	0.449554	Q7L2H7	Eukaryotic translation initiation factor 3 subunit M	EIF3M
	0.330368	0.447886	P08243	Asparagine synthetase [glutamine-hydrolyzing]	ASNS
	0.706766	0.4477	Q9H0A0	N-acetyltransferase 10	NAT10
	0.39511	0.445197	Q15417	Calponin-3	CNN3
	0.360718	0.442436	O15294	UDP-N-acetylglucosamine--peptide N-acetylglucosaminyltransferase 110 kDa subunit	OGT
	0.574958	0.441052	P14324	Farnesyl pyrophosphate synthase	FDPS
	0.432677	0.440686	P98175	RNA-binding protein 10	RBM10
	0.216282	0.438393	Q92769	Histone deacetylase 2	HDAC2
	0.461465	0.437192	O14879	Interferon-induced protein with tetratricopeptide repeats 3	IFIT3
	0.995725	0.437167	P04899	Guanine nucleotide-binding protein G(i) subunit alpha-2	GNAI2
	1.8831	0.435441	Q14244	Ensconsin	MAP7
	0.132187	0.43203	P19105	Myosin regulatory light chain 12A	MYL12A
	0.52565	0.431836	Q13325	Interferon-induced protein with tetratricopeptide repeats 5	IFIT5
	0.747205	0.431736	Q07666	KH domain-containing, RNA-binding, signal transduction-associated protein 1	KHDRBS1
	0.986463	0.431509	P09874	Poly [ADP-ribose] polymerase 1	PARP1
	0.183907	0.428746	Q8NBJ5	Procollagen galactosyltransferase 1	COLGALT1
	1.72798	0.428542	P10599	Thioredoxin	TXN
	0.311196	0.428165	O95361	Tripartite motif-containing protein 16	TRIM16
	0.671886	0.426668	Q02809	Procollagen-lysine,2-oxoglutarate 5-dioxygenase 1	PLOD1
	2.06408	0.422473	Q8TEM1	Nuclear pore membrane glycoprotein 210	NUP210
	0.216785	0.420333	P50579	Methionine aminopeptidase 2	METAP2
	2.97959	0.42022	P31327	Carbamoyl-phosphate synthase [ammonia], mitochondrial	CPS1
	0.299785	0.420086	Q99459	Cell division cycle 5-like protein	CDC5L
	1.44563	0.418342	P26447	Protein S100-A4	S100A4
	0.228004	0.415619	Q14192	Four and a half LIM domains protein 2	FHL2
	0.311069	0.414557	Q86XP3	ATP-dependent RNA helicase DDX42	DDX42
	1.00178	0.414208	P54886	Delta-1-pyrroline-5-carboxylate synthase	ALDH18A1
	0.384898	0.412524	Q96RP9	Elongation factor G, mitochondrial	GFM1
	1.59795	0.412076	O76094	Signal recognition particle subunit SRP72	SRP72
	1.64433	0.411858	P14314	Glucosidase 2 subunit beta	PRKCSH
	0.267236	0.411474	P09960	Leukotriene A-4 hydrolase	LTA4H
	0.377363	0.408474	Q08752	Peptidyl-prolyl cis-trans isomerase D	PPID
	0.97279	0.401039	P49458	Signal recognition particle 9 kDa protein	SRP9
	0.768524	0.399906	P23381	Tryptophan--tRNA ligase, cytoplasmic	WARS
	0.340216	0.399618	P49903	Selenide, water dikinase 1	SEPHS1
	0.978397	0.396501	Q15758	Neutral amino acid transporter B(0)	SLC1A5
	0.217809	0.39407	Q9BXJ9	N-alpha-acetyltransferase 15, NatA auxiliary subunit	NAA15
	0.238779	0.392608	Q9BRJ6	Uncharacterized protein C7orf50	C7orf50
	0.472443	0.391566	Q8TCT9	Minor histocompatibility antigen H13	HM13
	0.329269	0.391378	Q00534	Cyclin-dependent kinase 6	CDK6
	1.91992	0.391017	O60664	Perilipin-3	PLIN3
	1.13673	0.390975	P37837	Transaldolase	TALDO1
	0.222083	0.386391	Q9NX55	Huntingtin-interacting protein K	HYPK
	1.17618	0.385883	P42166	Lamina-associated polypeptide 2, isoform alpha	TMPO
	0.528257	0.385875	P28331	NADH-ubiquinone oxidoreductase 75 kDa subunit, mitochondrial	NDUFS1
	1.28864	0.385249	P49006	MARCKS-related protein	MARCKSL1
	0.846609	0.384999	P37108	Signal recognition particle 14 kDa protein	SRP14
	1.28879	0.383854	P63104	14-3-3 protein zeta/delta	YWHAZ
	0.237408	0.383001	P41236	Protein phosphatase inhibitor 2	PPP1R2
	1.9221	0.381978	P98179	RNA-binding protein 3	RBM3
	0.911659	0.380903	P30043	Flavin reductase (NADPH)	BLVRB
	0.214658	0.380635	P57740	Nuclear pore complex protein Nup107	NUP107
	0.700859	0.379576	P48047	ATP synthase subunit O, mitochondrial	ATP5O
	1.80216	0.379508	P35613	Basigin	BSG
	1.29645	0.379466	P05556	Integrin beta-1	ITGB1
	0.558568	0.375634	P52943	Cysteine-rich protein 2	CRIP2
	1.74931	0.37356	P35237	Serpin B6	SERPINB6
	0.92705	0.36974	Q15084	Protein disulfide-isomerase A6	PDIA6
	0.190012	0.369707	P13861	cAMP-dependent protein kinase type II-alpha regulatory subunit	PRKAR2A
	0.250531	0.368286	P11172	Uridine 5-monophosphate synthase	UMPS
	2.66312	0.368	Q12797	Aspartyl/asparaginyl beta-hydroxylase	ASPH
	0.224614	0.364485	Q9GZL7	Ribosome biogenesis protein WDR12	WDR12
	0.525763	0.363878	Q16181	Septin-7	44446
	0.462773	0.36347	Q9NVD7	Alpha-parvin	PARVA
	0.972638	0.361799	P78527	DNA-dependent protein kinase catalytic subunit	PRKDC
	0.499686	0.360886	Q9NWH9	SAFB-like transcription modulator	SLTM
	1.75129	0.359336	Q9Y6E2	Basic leucine zipper and W2 domain-containing protein 2	BZW2
	0.555352	0.358695	Q9Y6K5	2-5-oligoadenylate synthase 3	OAS3
	0.175711	0.358513	O15212	Prefoldin subunit 6	PFDN6
	1.10626	0.357284	Q969X5	Endoplasmic reticulum-Golgi intermediate compartment protein 1	ERGIC1
	1.37146	0.35249	Q9Y305	Acyl-coenzyme A thioesterase 9, mitochondrial	ACOT9
	0.233595	0.35168	Q9Y3Z3	Deoxynucleoside triphosphate triphosphohydrolase SAMHD1	SAMHD1
	0.223515	0.34824	P62847	40S ribosomal protein S24	RPS24
	0.346013	0.344382	P09661	U2 small nuclear ribonucleoprotein A	SNRPA1
	0.793537	0.342484	P05387	60S acidic ribosomal protein P2	RPLP2
	0.156652	0.34133	Q12769	Nuclear pore complex protein Nup160	NUP160
	1.67382	0.339438	P09382	Galectin-1	LGALS1
	0.698448	0.33912	Q15056	Eukaryotic translation initiation factor 4H	EIF4H
	0.3997	0.335324	P30046	D-dopachrome decarboxylase	DDT
	0.207544	0.330376	Q15021	Condensin complex subunit 1	NCAPD2
	0.391963	0.326326	P09417	Dihydropteridine reductase	QDPR
	0.11302	0.322464	P20073	Annexin A7	ANXA7
	1.83945	0.321721	Q96I99	Succinyl-CoA ligase [GDP-forming] subunit beta, mitochondrial	SUCLG2
	0.544694	0.319607	Q9H910	Hematological and neurological expressed 1-like protein	HN1L
	0.354685	0.318828	Q9NX40	OCIA domain-containing protein 1	OCIAD1
	0.355935	0.318574	P30626	Sorcin	SRI
	0.389872	0.316764	Q9NRN7	L-aminoadipate-semialdehyde dehydrogenase-phosphopantetheinyl transferase	AASDHPPT
	0.196016	0.315324	O60749	Sorting nexin-2	SNX2
	0.921072	0.312307	P00403	Cytochrome c oxidase subunit 2	MT-CO2
	0.320433	0.310549	P23193	Transcription elongation factor A protein 1	TCEA1
	0.638626	0.310073	P18669	Phosphoglycerate mutase 1	PGAM1
	0.941852	0.309587	Q9Y490	Talin-1	TLN1
	0.182695	0.308954	Q13595	Transformer-2 protein homolog alpha	TRA2A
	0.214124	0.307318	P62877	E3 ubiquitin-protein ligase RBX1	RBX1
	1.12844	0.306803	P04843	Dolichyl-diphosphooligosaccharide--protein glycosyltransferase subunit 1	RPN1
	0.530866	0.304039	P13674	Prolyl 4-hydroxylase subunit alpha-1	P4HA1
	0.408182	0.302398	Q9GZT8	NIF3-like protein 1	NIF3L1
	0.434284	0.301461	Q8NFQ8	Torsin-1A-interacting protein 2	TOR1AIP2
	0.617693	0.300104	Q9NZB2	Constitutive coactivator of PPAR-gamma-like protein 1	FAM120A
	0.476136	0.299582	P04406	Glyceraldehyde-3-phosphate dehydrogenase	GAPDH
	0.11434	0.298443	P55265	Double-stranded RNA-specific adenosine deaminase	ADAR
	2.07894	0.296239	P08758	Annexin A5	ANXA5
	3.4218	0.295927	Q00610	Clathrin heavy chain 1	CLTC
	0.641222	0.294651	Q96QK1	Vacuolar protein sorting-associated protein 35	VPS35
	2.21422	0.293627	P23284	Peptidyl-prolyl cis-trans isomerase B	PPIB
	1.85698	0.293561	P11413	Glucose-6-phosphate 1-dehydrogenase	G6PD
	0.361703	0.293543	Q9NX58	Cell growth-regulating nucleolar protein	LYAR
	0.396215	0.293358	O95817	BAG family molecular chaperone regulator 3	BAG3
	1.932	0.2928	Q27J81	Inverted formin-2	INF2
	1.49537	0.290081	Q99798	Aconitate hydratase, mitochondrial	ACO2
	0.644437	0.289689	Q00839	Heterogeneous nuclear ribonucleoprotein U	HNRNPU
	1.23535	0.288943	P52597	Heterogeneous nuclear ribonucleoprotein F	HNRNPF
	0.142986	0.288822	P16949	Stathmin	STMN1
	1.26669	0.287234	O15173	Membrane-associated progesterone receptor component 2	PGRMC2
	0.56228	0.286809	P09496	Clathrin light chain A	CLTA
	2.7013	0.286173	P14618	Pyruvate kinase PKM	PKM
	0.712513	0.285704	P00387	NADH-cytochrome b5 reductase 3	CYB5R3
	0.614321	0.285232	P61769	Beta-2-microglobulin	B2M
	0.481305	0.285161	P05386	60S acidic ribosomal protein P1	RPLP1
	0.484988	0.284516	O00461	Golgi integral membrane protein 4	GOLIM4
	0.118594	0.284045	Q9NRF9	DNA polymerase epsilon subunit 3	POLE3
	0.25484	0.278631	Q9UMY1	Nucleolar protein 7	NOL7
	0.325728	0.276655	P52565	Rho GDP-dissociation inhibitor 1	ARHGDIA
	0.175645	0.274446	Q12849	G-rich sequence factor 1	GRSF1
	0.568548	0.2728	P51659	Peroxisomal multifunctional enzyme type 2	HSD17B4
	0.935301	0.268993	P02461	Collagen alpha-1(III) chain	COL3A1
	0.161198	0.268259	P51116	Fragile X mental retardation syndrome-related protein 2	FXR2
	0.202597	0.267371	Q8WXI9	Transcriptional repressor p66-beta	GATAD2B
	0.452	0.26557	Q9UNZ2	NSFL1 cofactor p47	NSFL1C
	0.380858	0.265071	P16152	Carbonyl reductase [NADPH] 1	CBR1
	0.301491	0.261314	Q13610	Periodic tryptophan protein 1 homolog	PWP1
	1.64437	0.260389	P32119	Peroxiredoxin-2	PRDX2
	0.213891	0.258839	Q9NS69	Mitochondrial import receptor subunit TOM22 homolog	TOMM22
	0.352481	0.257736	P61019	Ras-related protein Rab-2A	RAB2A
	0.205101	0.256676	Q13177	Serine/threonine-protein kinase PAK 2	PAK2
	0.134885	0.256111	Q5BKZ1	DBIRD complex subunit ZNF326	ZNF326
	0.314674	0.254271	Q12904	Aminoacyl tRNA synthase complex-interacting multifunctional protein 1	AIMP1
	0.823556	0.253328	P06733	Alpha-enolase	ENO1
	0.250311	0.252709	Q9Y6G9	Cytoplasmic dynein 1 light intermediate chain 1	DYNC1LI1
	0.131267	0.249196	P17096	High mobility group protein HMG-I/HMG-Y	HMGA1
	0.166425	0.249158	Q96IU4	Alpha/beta hydrolase domain-containing protein 14B	ABHD14B
	0.590122	0.247483	P07195	L-lactate dehydrogenase B chain	LDHB
	0.640705	0.247058	P62805	Histone H4	HIST1H4A
	0.576594	0.244439	P14550	Alcohol dehydrogenase [NADP(+)]	AKR1A1
	0.983542	0.243757	Q16658	Fascin	FSCN1
	1.05093	0.243457	P54920	Alpha-soluble NSF attachment protein	NAPA
	0.797929	0.242086	O43399	Tumor protein D54	TPD52L2
	0.741127	0.240898	O60493	Sorting nexin-3	SNX3
	0.214408	0.2403	Q14914	Prostaglandin reductase 1	PTGR1
	0.0946652	0.237698	O96019	Actin-like protein 6A	ACTL6A
	0.209714	0.234302	Q16543	Hsp90 co-chaperone Cdc37	CDC37
	0.477601	0.234236	P22307	Non-specific lipid-transfer protein	SCP2
	1.91796	0.234218	P49419	Alpha-aminoadipic semialdehyde dehydrogenase	ALDH7A1
	0.96413	0.232937	P21333	Filamin-A	FLNA
	1.34418	0.231887	P11021	78 kDa glucose-regulated protein	HSPA5
	0.807483	0.23158	P04792	Heat shock protein beta-1	HSPB1
	0.147282	0.230729	O95757	Heat shock 70 kDa protein 4L	HSPA4L
	0.309782	0.230649	P09429	High mobility group protein B1	HMGB1
	2.44104	0.230629	P34897	Serine hydroxymethyltransferase, mitochondrial	SHMT2
	0.37651	0.230303	O95786	Probable ATP-dependent RNA helicase DDX58	DDX58
	2.29835	0.229918	Q09666	Neuroblast differentiation-associated protein AHNAK	AHNAK
	0.312291	0.22974	O60264	SWI/SNF-related matrix-associated actin-dependent regulator of chromatin subfamily A member 5	SMARCA5
	0.260741	0.226785	P11802	Cyclin-dependent kinase 4	CDK4
	1.79132	0.225578	P29401	Transketolase	TKT
	1.00982	0.225367	Q15404	Ras suppressor protein 1	RSU1
	0.329527	0.225222	Q9P0L0	Vesicle-associated membrane protein-associated protein A	VAPA
	0.303771	0.225132	P54578	Ubiquitin carboxyl-terminal hydrolase 14	USP14
	0.143096	0.224309	Q99729	Heterogeneous nuclear ribonucleoprotein A/B	HNRNPAB
	0.383328	0.223963	Q02818	Nucleobindin-1	NUCB1
	0.182671	0.221375	Q08380	Galectin-3-binding protein	LGALS3BP
	0.370725	0.221209	P04844	Dolichyl-diphosphooligosaccharide--protein glycosyltransferase subunit 2	RPN2
	1.42348	0.218987	P00338	L-lactate dehydrogenase A chain	LDHA
	0.410188	0.217793	Q9NTK5	Obg-like ATPase 1	OLA1
	0.936919	0.217564	P07237	Protein disulfide-isomerase	P4HB
	0.671645	0.216412	P46063	ATP-dependent DNA helicase Q1	RECQL
	1.99192	0.216064	Q1KMD3	Heterogeneous nuclear ribonucleoprotein U-like protein 2	HNRNPUL2
	0.608994	0.215055	P40763	Signal transducer and activator of transcription 3	STAT3
	0.160787	0.214454	Q99439	Calponin-2	CNN2
	0.471706	0.214292	Q99497	Protein deglycase DJ-1	PARK7
	0.0769013	0.213401	Q03135	Caveolin-1	CAV1
	1.50307	0.211496	P30040	Endoplasmic reticulum resident protein 29	ERP29
	0.155043	0.210576	P28838	Cytosol aminopeptidase	LAP3
	0.466616	0.210275	P46459	Vesicle-fusing ATPase	NSF
	0.597175	0.20997	P63241	Eukaryotic translation initiation factor 5A-1	EIF5A
	1.01145	0.209102	Q9NVI7	ATPase family AAA domain-containing protein 3A	ATAD3A
	0.224417	0.20816	Q9NPD3	Exosome complex component RRP41	EXOSC4
	0.67199	0.207287	Q99598	Translin-associated protein X	TSNAX
	0.815917	0.205234	Q13423	NAD(P) transhydrogenase, mitochondrial	NNT
	0.364462	0.204706	O00487	26S proteasome non-ATPase regulatory subunit 14	PSMD14
	0.244505	0.203694	P31937	3-hydroxyisobutyrate dehydrogenase, mitochondrial	HIBADH
	0.978201	0.202465	P61247	40S ribosomal protein S3a	RPS3A
	0.173399	0.20205	P27144	Adenylate kinase 4, mitochondrial	AK4
	0.309396	0.200707	P45880	Voltage-dependent anion-selective channel protein 2	VDAC2
	0.295001	0.19757	P62987	Ubiquitin-60S ribosomal protein L40	UBA52
	0.14285	0.195352	Q13867	Bleomycin hydrolase	BLMH
	0.394083	0.19519	P39656	Dolichyl-diphosphooligosaccharide--protein glycosyltransferase 48 kDa subunit	DDOST
	0.0964245	0.193699	Q93009	Ubiquitin carboxyl-terminal hydrolase 7	USP7
	0.765428	0.193351	Q07020	60S ribosomal protein L18	RPL18
	0.239727	0.191842	O43747	AP-1 complex subunit gamma-1	AP1G1
	0.695138	0.191273	P08195	4F2 cell-surface antigen heavy chain	SLC3A2
	0.133992	0.19106	O43795	Unconventional myosin-Ib	MYO1B
	0.460672	0.190522	Q15717	ELAV-like protein 1	ELAVL1
	0.36417	0.189522	P06132	Uroporphyrinogen decarboxylase	UROD
	0.197455	0.188571	Q8NFH4	Nucleoporin Nup37	NUP37
	0.829064	0.187463	P49591	Serine--tRNA ligase, cytoplasmic	SARS
	0.200728	0.186693	P19971	Thymidine phosphorylase	TYMP
	0.566492	0.185837	O15427	Monocarboxylate transporter 4	SLC16A3
	0.126583	0.185451	Q9H7Z7	Prostaglandin E synthase 2	PTGES2
	0.244476	0.184858	P20839	Inosine-5-monophosphate dehydrogenase 1	IMPDH1
	0.0942786	0.184089	P62993	Growth factor receptor-bound protein 2	GRB2
	0.448562	0.183845	Q9H4A4	Aminopeptidase B	RNPEP
	0.26069	0.18368	P82650	28S ribosomal protein S22, mitochondrial	MRPS22
	0.0373384	0.18195	Q59GN2	Putative 60S ribosomal protein L39-like 5	RPL39P5
	0.167154	0.181596	Q5T8P6	RNA-binding protein 26	RBM26
	0.508653	0.180277	P36578	60S ribosomal protein L4	RPL4
	0.860635	0.174443	Q92734	Protein TFG	TFG
	0.19989	0.173952	Q9NVA2	Septin-11	44450
	0.186112	0.169783	O60506	Heterogeneous nuclear ribonucleoprotein Q	SYNCRIP
	0.430718	0.168079	P0DN76	Splicing factor U2AF 35 kDa subunit	U2AF1
	0.266023	0.166869	P46778	60S ribosomal protein L21	RPL21
	0.699455	0.16623	Q5JTV8	Torsin-1A-interacting protein 1	TOR1AIP1
	0.961725	0.165768	Q00688	Peptidyl-prolyl cis-trans isomerase FKBP3	FKBP3
	0.600078	0.163843	P08574	Cytochrome c1, heme protein, mitochondrial	CYC1
	0.926237	0.162874	Q13162	Peroxiredoxin-4	PRDX4
	0.283711	0.162308	Q9BTT0	Acidic leucine-rich nuclear phosphoprotein 32 family member E	ANP32E
	0.295893	0.161801	P62424	60S ribosomal protein L7a	RPL7A
	0.360126	0.158263	P62888	60S ribosomal protein L30	RPL30
	0.505945	0.156656	P50552	Vasodilator-stimulated phosphoprotein	VASP
	0.0754296	0.156347	O75400	Pre-mRNA-processing factor 40 homolog A	PRPF40A
	1.0541	0.156145	P00568	Adenylate kinase isoenzyme 1	AK1
	0.216274	0.155455	P35221	Catenin alpha-1	CTNNA1
	0.187472	0.153883	Q96T76	MMS19 nucleotide excision repair protein homolog	MMS19
	0.404931	0.153115	Q16222	UDP-N-acetylhexosamine pyrophosphorylase	UAP1
	0.095419	0.151741	Q86X55	Histone-arginine methyltransferase CARM1	CARM1
	0.334314	0.151562	Q92688	Acidic leucine-rich nuclear phosphoprotein 32 family member B	ANP32B
	1.37449	0.150884	P46940	Ras GTPase-activating-like protein IQGAP1	IQGAP1
	0.100898	0.150767	O00567	Nucleolar protein 56	NOP56
	0.350472	0.150433	P08708	40S ribosomal protein S17	RPS17
	0.730795	0.150146	P13667	Protein disulfide-isomerase A4	PDIA4
	0.098926	0.148089	P36776	Lon protease homolog, mitochondrial	LONP1
	0.227051	0.146593	Q92598	Heat shock protein 105 kDa	HSPH1
	0.270632	0.143084	P31947	14-3-3 protein sigma	SFN
	0.0953353	0.14307	P62306	Small nuclear ribonucleoprotein F	SNRPF
	0.261215	0.142842	O60684	Importin subunit alpha-7	KPNA6
	0.274969	0.142709	Q9NSD9	Phenylalanine--tRNA ligase beta subunit	FARSB
	0.206112	0.142485	P62906	60S ribosomal protein L10a	RPL10A
	0.303922	0.14061	Q9NR50	Translation initiation factor eIF-2B subunit gamma	EIF2B3
	0.232784	0.140292	P11142	Heat shock cognate 71 kDa protein	HSPA8
	0.363827	0.140277	Q15424	Scaffold attachment factor B1	SAFB
	0.0863712	0.140126	Q9BW27	Nuclear pore complex protein Nup85	NUP85
	0.983718	0.137592	P0DMV9	Heat shock 70 kDa protein 1B	HSPA1B
	0.115745	0.137141	Q8N183	Mimitin, mitochondrial	NDUFAF2
	0.0764523	0.136665	Q86VP6	Cullin-associated NEDD8-dissociated protein 1	CAND1
	1.14621	0.135493	P07355	Annexin A2	ANXA2
	0.177511	0.134457	Q969H8	Myeloid-derived growth factor	MYDGF
	0.252362	0.133506	P62917	60S ribosomal protein L8	RPL8
	0.409641	0.133426	P63000	Ras-related C3 botulinum toxin substrate 1	RAC1
	0.701679	0.133227	P25705	ATP synthase subunit alpha, mitochondrial	ATP5A1
	0.275795	0.132944	P62263	40S ribosomal protein S14	RPS14
	0.0707613	0.131781	P61923	Coatomer subunit zeta-1	COPZ1
	0.775912	0.131726	Q01105	Protein SET	SET
	0.0901069	0.129319	P55957	BH3-interacting domain death agonist	BID
	0.105279	0.127355	Q9UDY4	DnaJ homolog subfamily B member 4	DNAJB4
	0.26872	0.126988	P62910	60S ribosomal protein L32	RPL32
	0.471424	0.126929	P00390	Glutathione reductase, mitochondrial	GSR
	0.276061	0.126112	Q9UL46	Proteasome activator complex subunit 2	PSME2
	0.251711	0.126032	O15143	Actin-related protein 2/3 complex subunit 1B	ARPC1B
	0.421148	0.125956	Q6UB35	Monofunctional C1-tetrahydrofolate synthase, mitochondrial	MTHFD1L
	0.870836	0.123005	P07954	Fumarate hydratase, mitochondrial	FH
	0.727539	0.122789	P24752	Acetyl-CoA acetyltransferase, mitochondrial	ACAT1
	1.03194	0.121935	P24539	ATP synthase F(0) complex subunit B1, mitochondrial	ATP5F1
	0.119122	0.118893	E9PAV3	Nascent polypeptide-associated complex subunit alpha, muscle-specific form	NACA
	0.0517271	0.118862	Q9NZL4	Hsp70-binding protein 1	HSPBP1
	0.228035	0.117553	P62937	Peptidyl-prolyl cis-trans isomerase A	PPIA
	0.0775093	0.116367	P80217	Interferon-induced 35 kDa protein	IFI35
	0.213412	0.116201	Q9Y281	Cofilin-2	CFL2
	0.740356	0.11589	P55072	Transitional endoplasmic reticulum ATPase	VCP
	0.137419	0.114421	Q5T6F2	Ubiquitin-associated protein 2	UBAP2
	0.335534	0.114055	P25490	Transcriptional repressor protein YY1	YY1
	0.105088	0.11348	A0A0B4J2E5	Periodic tryptophan protein 2 homolog	PWP2
	0.378642	0.112885	P04075	Fructose-bisphosphate aldolase A	ALDOA
	0.348452	0.112712	P63279	SUMO-conjugating enzyme UBC9	UBE2I
	0.332943	0.112324	P00441	Superoxide dismutase [Cu-Zn]	SOD1
	0.163233	0.110157	Q9Y2X3	Nucleolar protein 58	NOP58
	0.617514	0.109005	P22314	Ubiquitin-like modifier-activating enzyme 1	UBA1
	0.0742418	0.106195	Q86Y56	Dynein assembly factor 5, axonemal	DNAAF5
	0.414281	0.105892	O95232	Luc7-like protein 3	LUC7L3
	0.232862	0.105539	P02545	Prelamin-A/C	LMNA
	0.46745	0.105327	P62241	40S ribosomal protein S8	RPS8
	0.139509	0.104927	O75533	Splicing factor 3B subunit 1	SF3B1
	0.088969	0.104868	Q99614	Tetratricopeptide repeat protein 1	TTC1
	0.18478	0.104733	P12814	Alpha-actinin-1	ACTN1
	0.309178	0.104099	Q96TA1	Niban-like protein 1	FAM129B
	0.75184	0.104078	P06576	ATP synthase subunit beta, mitochondrial	ATP5B
	0.244425	0.103409	P68104	Elongation factor 1-alpha 1	EEF1A1
	0.106693	0.102907	Q92973	Transportin-1	TNPO1
	0.262027	0.101918	P08670	Vimentin	VIM
	0.219761	0.101714	P37802	Transgelin-2	TAGLN2
	0.294834	0.0982952	P26038	Moesin	MSN
	0.116362	0.0979338	Q6NVY1	3-hydroxyisobutyryl-CoA hydrolase, mitochondrial	HIBCH
	0.110648	0.0978703	Q08379	Golgin subfamily A member 2	GOLGA2
	0.277324	0.0966043	Q9BUF5	Tubulin beta-6 chain	TUBB6
	0.107587	0.096333	P17980	26S protease regulatory subunit 6A	PSMC3
	0.625159	0.0945706	Q15019	Septin-2	44441
	0.23988	0.0943213	Q9UBQ7	Glyoxylate reductase/hydroxypyruvate reductase	GRHPR
	0.0562948	0.0942583	O00116	Alkyldihydroxyacetonephosphate synthase, peroxisomal	AGPS
	0.395777	0.0939326	P35606	Coatomer subunit beta	COPB2
	0.235831	0.0937848	P51665	26S proteasome non-ATPase regulatory subunit 7	PSMD7
	0.130866	0.0910287	Q9Y2B0	Protein canopy homolog 2	CNPY2
	0.276801	0.0902987	Q15149	Plectin	PLEC
	0.0354443	0.0902023	Q13547	Histone deacetylase 1	HDAC1
	0.174717	0.0898952	P41091	Eukaryotic translation initiation factor 2 subunit 3	EIF2S3
	0.190193	0.0889373	P21796	Voltage-dependent anion-selective channel protein 1	VDAC1
	0.306375	0.0889368	Q14697	Neutral alpha-glucosidase AB	GANAB
	0.233244	0.0882192	P04080	Cystatin-B	CSTB
	0.155614	0.0855937	Q99829	Copine-1	CPNE1
	0.100993	0.08529	O95816	BAG family molecular chaperone regulator 2	BAG2
	0.119035	0.0826683	O15371	Eukaryotic translation initiation factor 3 subunit D	EIF3D
	0.232311	0.0804014	P11279	Lysosome-associated membrane glycoprotein 1	LAMP1
	0.199436	0.0795326	O00159	Unconventional myosin-Ic	MYO1C
	0.21241	0.0795307	Q15437	Protein transport protein Sec23B	SEC23B
	0.043388	0.0774231	O14561	Acyl carrier protein, mitochondrial	NDUFAB1
	0.309314	0.0770574	P52272	Heterogeneous nuclear ribonucleoprotein M	HNRNPM
	0.0615007	0.0760527	P19623	Spermidine synthase	SRM
	0.244807	0.0756612	Q16531	DNA damage-binding protein 1	DDB1
	0.168812	0.0754085	P62333	26S protease regulatory subunit 10B	PSMC6
	0.173107	0.0753798	P63010	AP-2 complex subunit beta	AP2B1
	0.118785	0.0743194	Q14498	RNA-binding protein 39	RBM39
	0.401625	0.0737853	P78417	Glutathione S-transferase omega-1	GSTO1
	0.143237	0.0736971	P61221	ATP-binding cassette sub-family E member 1	ABCE1
	0.0440582	0.072484	P30520	Adenylosuccinate synthetase isozyme 2	ADSS
	0.0632059	0.0721345	Q9NR31	GTP-binding protein SAR1a	SAR1A
	0.13768	0.0717845	P47897	Glutamine--tRNA ligase	QARS
	0.107479	0.0714865	Q9UBE0	SUMO-activating enzyme subunit 1	SAE1
	0.119049	0.0694919	O95155	Ubiquitin conjugation factor E4 B	UBE4B
	0.164816	0.0694718	Q01130	Serine/arginine-rich splicing factor 2	SRSF2
	0.13467	0.0683799	Q86UP2	Kinectin	KTN1
	0.174746	0.0683355	P52209	6-phosphogluconate dehydrogenase, decarboxylating	PGD
	0.177656	0.0676942	Q86U42	Polyadenylate-binding protein 2	PABPN1
	0.421238	0.0665612	O43390	Heterogeneous nuclear ribonucleoprotein R	HNRNPR
	0.252523	0.0664034	Q00341	Vigilin	HDLBP
	0.114662	0.0647106	P08865	40S ribosomal protein SA	RPSA
	0.92164	0.0645442	P35232	Prohibitin	PHB
	0.13607	0.0637469	P33316	Deoxyuridine 5-triphosphate nucleotidohydrolase, mitochondrial	DUT
	0.0919887	0.0629778	Q15287	RNA-binding protein with serine-rich domain 1	RNPS1
	0.482821	0.0621729	P06744	Glucose-6-phosphate isomerase	GPI
	0.123735	0.0620437	Q8N1G4	Leucine-rich repeat-containing protein 47	LRRC47
	0.21797	0.0615702	O95747	Serine/threonine-protein kinase OSR1	OXSR1
	0.0471405	0.0611153	P20592	Interferon-induced GTP-binding protein Mx2	MX2
	0.159656	0.0602922	P22695	Cytochrome b-c1 complex subunit 2, mitochondrial	UQCRC2
	0.163548	0.0596428	P46781	40S ribosomal protein S9	RPS9
	0.152233	0.0596104	Q16527	Cysteine and glycine-rich protein 2	CSRP2
	0.483726	0.0579643	Q9P2J5	Leucine--tRNA ligase, cytoplasmic	LARS
	0.0714548	0.0578146	P27105	Erythrocyte band 7 integral membrane protein	STOM
	0.320386	0.0577402	P40926	Malate dehydrogenase, mitochondrial	MDH2
	0.120967	0.0573297	P46779	60S ribosomal protein L28	RPL28
	0.0254286	0.0559831	Q13619	Cullin-4A	CUL4A
	0.0439771	0.0544839	P08237	ATP-dependent 6-phosphofructokinase, muscle type	PFKM
	0.145848	0.0539241	P12004	Proliferating cell nuclear antigen	PCNA
	0.109095	0.0509348	P26368	Splicing factor U2AF 65 kDa subunit	U2AF2
	0.0564957	0.0504522	P27348	14-3-3 protein theta	YWHAQ
	0.379411	0.0501337	P60174	Triosephosphate isomerase	TPI1
	0.0618356	0.0476289	Q9UKY7	Protein CDV3 homolog	CDV3
	0.184637	0.0472817	P84090	Enhancer of rudimentary homolog	ERH
	0.136035	0.0460954	Q9Y2W1	Thyroid hormone receptor-associated protein 3	THRAP3
	0.252045	0.0444603	P15170	Eukaryotic peptide chain release factor GTP-binding subunit ERF3A	GSPT1
	0.0786667	0.040669	P84085	ADP-ribosylation factor 5	ARF5
	0.0711958	0.0406404	P18124	60S ribosomal protein L7	RPL7
	0.0177144	0.0389032	Q9P2R7	Succinyl-CoA ligase [ADP-forming] subunit beta, mitochondrial	SUCLA2
	0.116704	0.0386519	Q15645	Pachytene checkpoint protein 2 homolog	TRIP13
	0.150238	0.0376654	Q9UBB4	Ataxin-10	ATXN10
	0.0735633	0.0371766	Q9UKV3	Apoptotic chromatin condensation inducer in the nucleus	ACIN1
	0.0433013	0.0368786	Q9NYU2	UDP-glucose:glycoprotein glucosyltransferase 1	UGGT1
	0.0948181	0.0353127	P14625	Endoplasmin	HSP90B1
	0.0704257	0.0350204	P26373	60S ribosomal protein L13	RPL13
	0.0417707	0.0348291	Q12905	Interleukin enhancer-binding factor 2	ILF2
	0.0194439	0.034421	Q9Y295	Developmentally-regulated GTP-binding protein 1	DRG1
	0.118301	0.0301256	P48556	26S proteasome non-ATPase regulatory subunit 8	PSMD8
	0.0875763	0.0296707	Q16891	MICOS complex subunit MIC60	IMMT
	0.0970143	0.0285945	O60841	Eukaryotic translation initiation factor 5B	EIF5B
	0.0743838	0.0277534	P30086	Phosphatidylethanolamine-binding protein 1	PEBP1
	0.0367984	0.0266261	Q14677	Clathrin interactor 1	CLINT1
	0.0315257	0.0219412	Q9UJZ1	Stomatin-like protein 2, mitochondrial	STOML2
	0.0662648	0.019784	P30101	Protein disulfide-isomerase A3	PDIA3
	0.0433802	0.0195317	O95573	Long-chain-fatty-acid--CoA ligase 3	ACSL3
	0.056978	0.0194359	Q14137	Ribosome biogenesis protein BOP1	BOP1
	0.0427023	0.0191875	Q06323	Proteasome activator complex subunit 1	PSME1
	0.0260645	0.0191159	P48444	Coatomer subunit delta	ARCN1
	0.0460325	0.0177765	Q9BUJ2	Heterogeneous nuclear ribonucleoprotein U-like protein 1	HNRNPUL1
	0.0150397	0.0174284	O75531	Barrier-to-autointegration factor	BANF1
	0.0727428	0.0167093	O15144	Actin-related protein 2/3 complex subunit 2	ARPC2
	0.0406386	0.0166097	Q08257	Quinone oxidoreductase	CRYZ
	0.0777014	0.015677	O00764	Pyridoxal kinase	PDXK
	0.0389827	0.0142059	P60981	Destrin	DSTN
	0.0222314	0.0141516	Q9NUQ9	Protein FAM49B	FAM49B
	0.0209779	0.013617	P51148	Ras-related protein Rab-5C	RAB5C
	0.0365272	0.0127826	Q9ULV4	Coronin-1C	CORO1C
	0.0156745	0.0123334	P07741	Adenine phosphoribosyltransferase	APRT
	0.0459772	0.0119071	O43175	D-3-phosphoglycerate dehydrogenase	PHGDH
	0.0405101	0.0105796	P50502	Hsc70-interacting protein	ST13
	0.0450869	0.00984812	O00231	26S proteasome non-ATPase regulatory subunit 11	PSMD11
	0.0129238	0.00927877	P26358	DNA (cytosine-5)-methyltransferase 1	DNMT1
	0.0404978	0.00884151	P99999	Cytochrome c	CYCS
	0.0325296	0.00858116	P53396	ATP-citrate synthase	ACLY
	0.0131413	0.00840759	Q5JVF3	PCI domain-containing protein 2	PCID2
	0.00763681	0.00838327	P52701	DNA mismatch repair protein Msh6	MSH6
	0.0145149	0.00787783	Q13347	Eukaryotic translation initiation factor 3 subunit I	EIF3I
	0.0266543	0.00768948	P84077	ADP-ribosylation factor 1	ARF1
	0.00752645	0.00681353	Q9H074	Polyadenylate-binding protein-interacting protein 1	PAIP1
	0.0161826	0.00672245	Q7KZF4	Staphylococcal nuclease domain-containing protein 1	SND1
	0.00829307	0.00649166	Q13409	Cytoplasmic dynein 1 intermediate chain 2	DYNC1I2
	0.00496381	0.00637388	Q9NSE4	Isoleucine--tRNA ligase, mitochondrial	IARS2
	0.0178376	0.00574684	P13073	Cytochrome c oxidase subunit 4 isoform 1, mitochondrial	COX4I1
	0.00445087	0.00522709	Q8NHP8	Putative phospholipase B-like 2	PLBD2
	0.0130426	0.00492764	P38117	Electron transfer flavoprotein subunit beta	ETFB
	0.0120406	0.004498	P05067	Amyloid beta A4 protein	APP
	0.00178865	0.00213766	P14866	Heterogeneous nuclear ribonucleoprotein L	HNRNPL
	0.000675461	-0.000190258	P26599	Polypyrimidine tract-binding protein 1	PTBP1
	0.000505243	-0.000795364	Q15125	3-beta-hydroxysteroid-Delta(8),Delta(7)-isomerase	EBP
	0.00192419	-0.00147486	Q9UJU6	Drebrin-like protein	DBNL
	0.00492814	-0.00221729	Q8TCJ2	Dolichyl-diphosphooligosaccharide--protein glycosyltransferase subunit STT3B	STT3B
	0.00337666	-0.0028224	Q9H3P7	Golgi resident protein GCP60	ACBD3
	0.0067567	-0.00313759	Q9Y285	Phenylalanine--tRNA ligase alpha subunit	FARSA
	0.00902942	-0.00339794	O14737	Programmed cell death protein 5	PDCD5
	0.01333	-0.00465822	Q13283	Ras GTPase-activating protein-binding protein 1	G3BP1
	0.0168884	-0.00491858	O75439	Mitochondrial-processing peptidase subunit beta	PMPCB
	0.00518165	-0.00499153	Q9Y6E0	Serine/threonine-protein kinase 24	STK24
	0.0106366	-0.00516987	P27797	Calreticulin	CALR
	0.0379371	-0.00662088	P20042	Eukaryotic translation initiation factor 2 subunit 2	EIF2S2
	0.00923278	-0.00791264	P47756	F-actin-capping protein subunit beta	CAPZB
	0.0351607	-0.00798368	P35580	Myosin-10	MYH10
	0.0304218	-0.00803089	P10809	60 kDa heat shock protein, mitochondrial	HSPD1
	0.0251283	-0.00878477	P11586	C-1-tetrahydrofolate synthase, cytoplasmic	MTHFD1
	0.0355179	-0.00989819	Q99805	Transmembrane 9 superfamily member 2	TM9SF2
	0.00329178	-0.0100517	P62633	Cellular nucleic acid-binding protein	CNBP
	0.0160001	-0.0102429	P15121	Aldose reductase	AKR1B1
	0.0157463	-0.010366	Q14980	Nuclear mitotic apparatus protein 1	NUMA1
	0.06801	-0.0147123	O43852	Calumenin	CALU
	0.0121008	-0.0147882	Q9NZT2	Opioid growth factor receptor	OGFR
	0.0183995	-0.0151906	P59998	Actin-related protein 2/3 complex subunit 4	ARPC4
	0.0515506	-0.0159273	P40925	Malate dehydrogenase, cytoplasmic	MDH1
	0.0344318	-0.0164866	P43243	Matrin-3	MATR3
	0.0161592	-0.0165658	O96008	Mitochondrial import receptor subunit TOM40 homolog	TOMM40
	0.0684454	-0.0173779	Q9Y6C9	Mitochondrial carrier homolog 2	MTCH2
	0.121523	-0.017518	Q9UKK9	ADP-sugar pyrophosphatase	NUDT5
	0.0330199	-0.0185537	P38159	RNA-binding motif protein, X chromosome	RBMX
	0.0303427	-0.0191531	P12956	X-ray repair cross-complementing protein 6	XRCC6
	0.0810843	-0.0196924	P05388	60S acidic ribosomal protein P0	RPLP0
	0.0560174	-0.0200863	P51572	B-cell receptor-associated protein 31	BCAP31
	0.0267959	-0.0208888	O00232	26S proteasome non-ATPase regulatory subunit 12	PSMD12
	0.130612	-0.0217724	O15067	Phosphoribosylformylglycinamidine synthase	PFAS
	0.0636139	-0.0219917	P63244	Guanine nucleotide-binding protein subunit beta-2-like 1	GNB2L1
	0.0661552	-0.0222278	Q13155	Aminoacyl tRNA synthase complex-interacting multifunctional protein 2	AIMP2
	0.0379775	-0.0225434	P49773	Histidine triad nucleotide-binding protein 1	HINT1
	0.101894	-0.022665	P06730	Eukaryotic translation initiation factor 4E	EIF4E
	0.0465312	-0.0227137	P35241	Radixin	RDX
	0.0225804	-0.0228829	P60709	Actin, cytoplasmic 1	ACTB
	0.0857976	-0.024148	Q01813	ATP-dependent 6-phosphofructokinase, platelet type	PFKP
	0.0485034	-0.0262785	O75643	U5 small nuclear ribonucleoprotein 200 kDa helicase	SNRNP200
	0.0883927	-0.0265279	P00492	Hypoxanthine-guanine phosphoribosyltransferase	HPRT1
	0.0835505	-0.0265903	Q14247	Src substrate cortactin	CTTN
	0.122535	-0.026639	P62244	40S ribosomal protein S15a	RPS15A
	0.0643259	-0.027555	P46777	60S ribosomal protein L5	RPL5
	0.0102942	-0.028944	Q9UMX0	Ubiquilin-1	UBQLN1
	0.0833866	-0.0305319	P18206	Vinculin	VCL
	0.0526346	-0.032207	P48507	Glutamate--cysteine ligase regulatory subunit	GCLM
	0.0682616	-0.0325584	Q99733	Nucleosome assembly protein 1-like 4	NAP1L4
	0.0490719	-0.0326271	O00571	ATP-dependent RNA helicase DDX3X	DDX3X
	0.094249	-0.0333247	P39019	40S ribosomal protein S19	RPS19
	0.0309576	-0.0351944	O43615	Mitochondrial import inner membrane translocase subunit TIM44	TIMM44
	0.08926	-0.0368924	O00299	Chloride intracellular channel protein 1	CLIC1
	0.164655	-0.0370803	P61313	60S ribosomal protein L15	RPL15
	0.108212	-0.0373192	O00541	Pescadillo homolog	PES1
	0.559293	-0.0376544	P17844	Probable ATP-dependent RNA helicase DDX5	DDX5
	0.0929677	-0.0384693	Q92499	ATP-dependent RNA helicase DDX1	DDX1
	0.11135	-0.0389981	Q14444	Caprin-1	CAPRIN1
	0.0873818	-0.0414929	P62495	Eukaryotic peptide chain release factor subunit 1	ETF1
	0.103651	-0.0425467	Q02543	60S ribosomal protein L18a	RPL18A
	0.0878742	-0.0434346	Q8IWS0	PHD finger protein 6	PHF6
	0.196958	-0.0451679	Q14839	Chromodomain-helicase-DNA-binding protein 4	CHD4
	0.130966	-0.0462265	P42765	3-ketoacyl-CoA thiolase, mitochondrial	ACAA2
	0.0825658	-0.0466523	P32004	Neural cell adhesion molecule L1	L1CAM
	0.0828898	-0.0469131	P06703	Protein S100-A6	S100A6
	0.161169	-0.0475121	Q14019	Coactosin-like protein	COTL1
	0.073384	-0.0478387	Q16576	Histone-binding protein RBBP7	RBBP7
	0.0596953	-0.0478764	O43143	Pre-mRNA-splicing factor ATP-dependent RNA helicase DHX15	DHX15
	0.222693	-0.0487137	P13804	Electron transfer flavoprotein subunit alpha, mitochondrial	ETFA
	0.0622276	-0.0496225	Q15942	Zyxin	ZYX
	0.026041	-0.0511355	O75489	NADH dehydrogenase [ubiquinone] iron-sulfur protein 3, mitochondrial	NDUFS3
	0.166977	-0.0512562	P07737	Profilin-1	PFN1
	0.0211089	-0.0514913	P62136	Serine/threonine-protein phosphatase PP1-alpha catalytic subunit	PPP1CA
	0.0873026	-0.052176	P20618	Proteasome subunit beta type-1	PSMB1
	0.0716995	-0.0522132	P49189	4-trimethylaminobutyraldehyde dehydrogenase	ALDH9A1
	0.146249	-0.0523224	P30837	Aldehyde dehydrogenase X, mitochondrial	ALDH1B1
	0.113798	-0.0528307	O43396	Thioredoxin-like protein 1	TXNL1
	0.121899	-0.0530758	P26641	Elongation factor 1-gamma	EEF1G
	0.117756	-0.0535088	Q7L576	Cytoplasmic FMR1-interacting protein 1	CYFIP1
	0.23068	-0.055088	P30566	Adenylosuccinate lyase	ADSL
	0.43713	-0.0561247	P54136	Arginine--tRNA ligase, cytoplasmic	RARS
	0.450195	-0.0573215	Q8WUM4	Programmed cell death 6-interacting protein	PDCD6IP
	0.079653	-0.0575914	Q9NYF8	Bcl-2-associated transcription factor 1	BCLAF1
	0.60513	-0.0579534	P23396	40S ribosomal protein S3	RPS3
	0.160623	-0.0581226	P41227	N-alpha-acetyltransferase 10	NAA10
	0.296927	-0.0581288	P27708	CAD protein	CAD
	0.0615733	-0.0581288	Q8NI36	WD repeat-containing protein 36	WDR36
	0.218206	-0.0587292	Q96AC1	Fermitin family homolog 2	FERMT2
	0.0374271	-0.059258	Q5VYK3	Proteasome-associated protein ECM29 homolog	ECM29
	0.032205	-0.0597196	Q9Y520	Protein PRRC2C	PRRC2C
	0.118807	-0.0598717	P62750	60S ribosomal protein L23a	RPL23A
	0.228115	-0.0649595	P40429	60S ribosomal protein L13a	RPL13A
	0.627356	-0.0671902	P50395	Rab GDP dissociation inhibitor beta	GDI2
	0.189731	-0.0677576	P07910	Heterogeneous nuclear ribonucleoproteins C1/C2	HNRNPC
	0.185478	-0.0683885	P52888	Thimet oligopeptidase	THOP1
	0.226594	-0.0690007	Q13838	Spliceosome RNA helicase DDX39B	DDX39B
	0.21094	-0.0698705	P43487	Ran-specific GTPase-activating protein	RANBP1
	0.35884	-0.0699096	P30048	Thioredoxin-dependent peroxide reductase, mitochondrial	PRDX3
	0.0507973	-0.0700078	Q14118	Dystroglycan	DAG1
	0.327486	-0.0704174	P35998	26S protease regulatory subunit 7	PSMC2
	0.184276	-0.0706959	Q14103	Heterogeneous nuclear ribonucleoprotein D0	HNRNPD
	0.526635	-0.0729117	P31939	Bifunctional purine biosynthesis protein PURH	ATIC
	0.431353	-0.0736794	P25398	40S ribosomal protein S12	RPS12
	0.422317	-0.0740857	P32969	60S ribosomal protein L9	RPL9
	0.0555939	-0.074482	Q6FI81	Anamorsin	CIAPIN1
	0.151545	-0.0747323	P31153	S-adenosylmethionine synthase isoform type-2	MAT2A
	1.38123	-0.0780787	P13797	Plastin-3	PLS3
	0.710917	-0.0784822	P27635	60S ribosomal protein L10	RPL10
	0.74013	-0.0794086	P06748	Nucleophosmin	NPM1
	0.264075	-0.0794134	P46782	40S ribosomal protein S5	RPS5
	0.237237	-0.0800662	P30050	60S ribosomal protein L12	RPL12
	0.201689	-0.0811157	P61978	Heterogeneous nuclear ribonucleoprotein K	HNRNPK
	0.124266	-0.0821257	P35637	RNA-binding protein FUS	FUS
	0.0684192	-0.082552	P09543	2,3-cyclic-nucleotide 3-phosphodiesterase	CNP
	0.118683	-0.0846066	P29692	Elongation factor 1-delta	EEF1D
	0.0294358	-0.0863867	O43447	Peptidyl-prolyl cis-trans isomerase H	PPIH
	0.175288	-0.0865064	Q08209	Serine/threonine-protein phosphatase 2B catalytic subunit alpha isoform	PPP3CA
	0.150267	-0.0866871	P15374	Ubiquitin carboxyl-terminal hydrolase isozyme L3	UCHL3
	0.248701	-0.0879326	Q9UHD8	Septin-9	44448
	0.89438	-0.0890427	P08238	Heat shock protein HSP 90-beta	HSP90AB1
	0.211754	-0.0902071	Q9HDC9	Adipocyte plasma membrane-associated protein	APMAP
	0.065758	-0.091888	Q969S3	Zinc finger protein 622	ZNF622
	1.29066	-0.0920706	Q9UMS4	Pre-mRNA-processing factor 19	PRPF19
	0.142621	-0.0922003	Q9Y266	Nuclear migration protein nudC	NUDC
	0.15138	-0.0923281	Q14696	LDLR chaperone MESD	MESDC2
	0.212865	-0.0928378	P51991	Heterogeneous nuclear ribonucleoprotein A3	HNRNPA3
	0.553122	-0.0929923	P13010	X-ray repair cross-complementing protein 5	XRCC5
	0.0839817	-0.0930243	P11717	Cation-independent mannose-6-phosphate receptor	IGF2R
	0.501357	-0.0930939	P54819	Adenylate kinase 2, mitochondrial	AK2
	0.394149	-0.093298	P25685	DnaJ homolog subfamily B member 1	DNAJB1
	0.178508	-0.0933514	Q96P70	Importin-9	IPO9
	0.295078	-0.0934753	P62258	14-3-3 protein epsilon	YWHAE
	0.371146	-0.0939198	P23919	Thymidylate kinase	DTYMK
	0.136333	-0.0941515	P31943	Heterogeneous nuclear ribonucleoprotein H	HNRNPH1
	0.738434	-0.0942364	P62851	40S ribosomal protein S25	RPS25
	0.180933	-0.0942869	P41252	Isoleucine--tRNA ligase, cytoplasmic	IARS
	0.259121	-0.0947804	Q15102	Platelet-activating factor acetylhydrolase IB subunit gamma	PAFAH1B3
	0.148882	-0.0962291	P62081	40S ribosomal protein S7	RPS7
	0.171481	-0.0965028	Q9UK76	Hematological and neurological expressed 1 protein	HN1
	0.391785	-0.0965109	P22626	Heterogeneous nuclear ribonucleoproteins A2/B1	HNRNPA2B1
	0.152389	-0.0970049	P62995	Transformer-2 protein homolog beta	TRA2B
	0.32973	-0.0975032	Q15637	Splicing factor 1	SF1
	0.381817	-0.0978255	Q9BQG0	Myb-binding protein 1A	MYBBP1A
	0.401377	-0.0983334	Q9UNM6	26S proteasome non-ATPase regulatory subunit 13	PSMD13
	0.125488	-0.0989485	P82979	SAP domain-containing ribonucleoprotein	SARNP
	0.524759	-0.099371	P30041	Peroxiredoxin-6	PRDX6
	0.0736016	-0.101621	Q99536	Synaptic vesicle membrane protein VAT-1 homolog	VAT1
	0.215023	-0.103585	P50402	Emerin	EMD
	0.610308	-0.103592	P62829	60S ribosomal protein L23	RPL23
	0.234359	-0.105075	P18077	60S ribosomal protein L35a	RPL35A
	0.326502	-0.105425	P62269	40S ribosomal protein S18	RPS18
	0.15519	-0.107221	Q5JTH9	RRP12-like protein	RRP12
	0.108167	-0.107281	P16989	Y-box-binding protein 3	YBX3
	0.138669	-0.107748	P28066	Proteasome subunit alpha type-5	PSMA5
	0.27833	-0.107923	P05198	Eukaryotic translation initiation factor 2 subunit 1	EIF2S1
	0.293445	-0.108105	P13693	Translationally-controlled tumor protein	TPT1
	0.689679	-0.109227	Q9UNS2	COP9 signalosome complex subunit 3	COPS3
	0.378327	-0.109446	P62191	26S protease regulatory subunit 4	PSMC1
	0.200042	-0.109611	Q9BT78	COP9 signalosome complex subunit 4	COPS4
	0.331804	-0.110308	P33991	DNA replication licensing factor MCM4	MCM4
	0.377671	-0.110372	P22102	Trifunctional purine biosynthetic protein adenosine-3	GART
	0.151151	-0.110621	Q14157	Ubiquitin-associated protein 2-like	UBAP2L
	0.321491	-0.110658	P22061	Protein-L-isoaspartate(D-aspartate) O-methyltransferase	PCMT1
	1.7021	-0.110901	O94925	Glutaminase kidney isoform, mitochondrial	GLS
	0.202916	-0.110951	O00233	26S proteasome non-ATPase regulatory subunit 9	PSMD9
	0.269902	-0.112825	Q04837	Single-stranded DNA-binding protein, mitochondrial	SSBP1
	0.25455	-0.113108	Q16643	Drebrin	DBN1
	0.278406	-0.1142	P25786	Proteasome subunit alpha type-1	PSMA1
	0.346863	-0.114251	P38919	Eukaryotic initiation factor 4A-III	EIF4A3
	0.201353	-0.114533	Q01844	RNA-binding protein EWS	EWSR1
	0.397491	-0.115149	P61513	60S ribosomal protein L37a	RPL37A
	0.416168	-0.11528	P55809	Succinyl-CoA:3-ketoacid coenzyme A transferase 1, mitochondrial	OXCT1
	0.1643	-0.117153	O14974	Protein phosphatase 1 regulatory subunit 12A	PPP1R12A
	0.338589	-0.118162	Q96CX2	BTB/POZ domain-containing protein KCTD12	KCTD12
	0.160679	-0.118824	O60869	Endothelial differentiation-related factor 1	EDF1
	0.37877	-0.120002	Q8NC51	Plasminogen activator inhibitor 1 RNA-binding protein	SERBP1
	0.677971	-0.121686	Q99460	26S proteasome non-ATPase regulatory subunit 1	PSMD1
	0.171102	-0.121835	O43290	U4/U6.U5 tri-snRNP-associated protein 1	SART1
	0.249674	-0.121903	P31946	14-3-3 protein beta/alpha	YWHAB
	0.395296	-0.122029	P61254	60S ribosomal protein L26	RPL26
	0.426397	-0.122667	P36542	ATP synthase subunit gamma, mitochondrial	ATP5C1
	0.260863	-0.122876	O95373	Importin-7	IPO7
	0.440798	-0.123254	P15531	Nucleoside diphosphate kinase A	NME1
	0.347299	-0.12359	P39023	60S ribosomal protein L3	RPL3
	0.437421	-0.12427	Q99623	Prohibitin-2	PHB2
	0.0849522	-0.124301	P49792	E3 SUMO-protein ligase RanBP2	RANBP2
	0.364801	-0.124514	Q01650	Large neutral amino acids transporter small subunit 1	SLC7A5
	0.261787	-0.124632	P33992	DNA replication licensing factor MCM5	MCM5
	0.155683	-0.125318	P55327	Tumor protein D52	TPD52
	0.340211	-0.125429	O43684	Mitotic checkpoint protein BUB3	BUB3
	0.277392	-0.125512	Q9Y2Z0	Suppressor of G2 allele of SKP1 homolog	SUGT1
	0.421007	-0.126021	P49588	Alanine--tRNA ligase, cytoplasmic	AARS
	1.26232	-0.127192	P55769	NHP2-like protein 1	NHP2L1
	0.44436	-0.128096	P15880	40S ribosomal protein S2	RPS2
	0.851707	-0.129277	P61160	Actin-related protein 2	ACTR2
	0.645069	-0.130033	P22234	Multifunctional protein ADE2	PAICS
	0.169991	-0.130081	Q96GQ7	Probable ATP-dependent RNA helicase DDX27	DDX27
	0.332263	-0.130627	P38606	V-type proton ATPase catalytic subunit A	ATP6V1A
	0.312431	-0.131265	P61158	Actin-related protein 3	ACTR3
	0.875007	-0.131526	Q9BYG3	MKI67 FHA domain-interacting nucleolar phosphoprotein	NIFK
	0.493704	-0.131806	P07814	Bifunctional glutamate/proline--tRNA ligase	EPRS
	0.250464	-0.131937	P82970	High mobility group nucleosome-binding domain-containing protein 5	HMGN5
	0.845762	-0.132595	P13639	Elongation factor 2	EEF2
	0.418897	-0.13461	Q12874	Splicing factor 3A subunit 3	SF3A3
	0.285919	-0.134742	P27694	Replication protein A 70 kDa DNA-binding subunit	RPA1
	0.492531	-0.134742	Q02878	60S ribosomal protein L6	RPL6
	0.043047	-0.134938	P04179	Superoxide dismutase [Mn], mitochondrial	SOD2
	0.350716	-0.136017	O60832	H/ACA ribonucleoprotein complex subunit 4	DKC1
	0.648821	-0.136019	P23246	Splicing factor, proline- and glutamine-rich	SFPQ
	0.654543	-0.136416	Q15233	Non-POU domain-containing octamer-binding protein	NONO
	0.828537	-0.136636	O43707	Alpha-actinin-4	ACTN4
	0.493227	-0.136908	P26640	Valine--tRNA ligase	VARS
	0.050549	-0.137259	Q9P287	BRCA2 and CDKN1A-interacting protein	BCCIP
	0.329894	-0.137477	Q9UGI8	Testin	TES
	0.508171	-0.139209	P53618	Coatomer subunit beta	COPB1
	0.190117	-0.139609	P62318	Small nuclear ribonucleoprotein Sm D3	SNRPD3
	0.528533	-0.13975	P62280	40S ribosomal protein S11	RPS11
	0.442833	-0.140667	Q9UBQ0	Vacuolar protein sorting-associated protein 29	VPS29
	0.366304	-0.141483	Q8TEX9	Importin-4	IPO4
	0.294165	-0.141752	Q05682	Caldesmon	CALD1
	0.273885	-0.141857	Q99714	3-hydroxyacyl-CoA dehydrogenase type-2	HSD17B10
	0.455403	-0.142788	P68036	Ubiquitin-conjugating enzyme E2 L3	UBE2L3
	0.18971	-0.142856	Q3ZCQ8	Mitochondrial import inner membrane translocase subunit TIM50	TIMM50
	0.281099	-0.144158	P45974	Ubiquitin carboxyl-terminal hydrolase 5	USP5
	0.792841	-0.144243	P39748	Flap endonuclease 1	FEN1
	0.315612	-0.145116	P53621	Coatomer subunit alpha	COPA
	0.390882	-0.147284	P36507	Dual specificity mitogen-activated protein kinase kinase 2	MAP2K2
	0.795431	-0.147316	P12268	Inosine-5-monophosphate dehydrogenase 2	IMPDH2
	0.573365	-0.148049	P31040	Succinate dehydrogenase [ubiquinone] flavoprotein subunit, mitochondrial	SDHA
	0.413034	-0.148955	P48163	NADP-dependent malic enzyme	ME1
	0.518436	-0.149868	P84103	Serine/arginine-rich splicing factor 3	SRSF3
	0.896941	-0.150761	P26639	Threonine--tRNA ligase, cytoplasmic	TARS
	0.688592	-0.151437	Q13085	Acetyl-CoA carboxylase 1	ACACA
	0.779691	-0.151725	Q15459	Splicing factor 3A subunit 1	SF3A1
	0.543703	-0.152706	P62195	26S protease regulatory subunit 8	PSMC5
	0.176932	-0.153121	Q9BQE5	Apolipoprotein L2	APOL2
	0.740367	-0.154154	P60866	40S ribosomal protein S20	RPS20
	0.699504	-0.154424	P41250	Glycine--tRNA ligase	GARS
	0.383474	-0.154519	O00148	ATP-dependent RNA helicase DDX39A	DDX39A
	1.32526	-0.154835	O95347	Structural maintenance of chromosomes protein 2	SMC2
	1.05713	-0.15535	Q08211	ATP-dependent RNA helicase A	DHX9
	0.540573	-0.1556	P17987	T-complex protein 1 subunit alpha	TCP1
	0.613588	-0.155797	Q9HB71	Calcyclin-binding protein	CACYBP
	0.0883839	-0.155827	Q9NVP1	ATP-dependent RNA helicase DDX18	DDX18
	0.348931	-0.155917	O75083	WD repeat-containing protein 1	WDR1
	0.166919	-0.156708	Q13685	Angio-associated migratory cell protein	AAMP
	0.149415	-0.156713	P30085	UMP-CMP kinase	CMPK1
	0.373683	-0.156857	P35268	60S ribosomal protein L22	RPL22
	0.790966	-0.157875	P61353	60S ribosomal protein L27	RPL27
	0.232629	-0.157893	P43490	Nicotinamide phosphoribosyltransferase	NAMPT
	0.241852	-0.15841	Q9UQ35	Serine/arginine repetitive matrix protein 2	SRRM2
	0.606136	-0.15877	Q13242	Serine/arginine-rich splicing factor 9	SRSF9
	0.87611	-0.159231	P09651	Heterogeneous nuclear ribonucleoprotein A1	HNRNPA1
	0.475416	-0.159415	P21266	Glutathione S-transferase Mu 3	GSTM3
	0.38539	-0.159557	P60900	Proteasome subunit alpha type-6	PSMA6
	0.590327	-0.160006	Q15046	Lysine--tRNA ligase	KARS
	1.55507	-0.161096	Q9Y3F4	Serine-threonine kinase receptor-associated protein	STRAP
	0.254052	-0.161572	O00303	Eukaryotic translation initiation factor 3 subunit F	EIF3F
	0.919054	-0.16176	P55060	Exportin-2	CSE1L
	1.28521	-0.161883	P09622	Dihydrolipoyl dehydrogenase, mitochondrial	DLD
	0.468117	-0.161921	P25205	DNA replication licensing factor MCM3	MCM3
	0.657048	-0.161937	P15311	Ezrin	EZR
	0.780749	-0.162223	P60842	Eukaryotic initiation factor 4A-I	EIF4A1
	0.42351	-0.162595	P15559	NAD(P)H dehydrogenase [quinone] 1	NQO1
	0.229465	-0.164068	P46087	Probable 28S rRNA (cytosine(4447)-C(5))-methyltransferase	NOP2
	0.253544	-0.164204	Q15181	Inorganic pyrophosphatase	PPA1
	0.555137	-0.164353	Q15428	Splicing factor 3A subunit 2	SF3A2
	0.29069	-0.165967	Q9NZZ3	Charged multivesicular body protein 5	CHMP5
	0.76716	-0.16715	Q96FW1	Ubiquitin thioesterase OTUB1	OTUB1
	1.74611	-0.167536	Q9NZL9	Methionine adenosyltransferase 2 subunit beta	MAT2B
	0.400928	-0.167573	Q12906	Interleukin enhancer-binding factor 3	ILF3
	0.444015	-0.167615	P05023	Sodium/potassium-transporting ATPase subunit alpha-1	ATP1A1
	0.616264	-0.167894	P61163	Alpha-centractin	ACTR1A
	0.159584	-0.168103	Q9P000	COMM domain-containing protein 9	COMMD9
	0.668452	-0.168146	Q06830	Peroxiredoxin-1	PRDX1
	0.88026	-0.168572	P62826	GTP-binding nuclear protein Ran	RAN
	0.348612	-0.173665	O94776	Metastasis-associated protein MTA2	MTA2
	0.383924	-0.173726	P67936	Tropomyosin alpha-4 chain	TPM4
	0.75664	-0.173838	P11177	Pyruvate dehydrogenase E1 component subunit beta, mitochondrial	PDHB
	0.513495	-0.173965	P49411	Elongation factor Tu, mitochondrial	TUFM
	0.308961	-0.174307	O95831	Apoptosis-inducing factor 1, mitochondrial	AIFM1
	0.389048	-0.176278	P61586	Transforming protein RhoA	RHOA
	0.200095	-0.177241	Q9H583	HEAT repeat-containing protein 1	HEATR1
	0.728938	-0.177283	P62701	40S ribosomal protein S4, X isoform	RPS4X
	0.268457	-0.177516	Q9NTJ3	Structural maintenance of chromosomes protein 4	SMC4
	1.08961	-0.178489	P49736	DNA replication licensing factor MCM2	MCM2
	0.353282	-0.178756	P63220	40S ribosomal protein S21	RPS21
	0.312278	-0.179183	Q07955	Serine/arginine-rich splicing factor 1	SRSF1
	1.47251	-0.179801	P30153	Serine/threonine-protein phosphatase 2A 65 kDa regulatory subunit A alpha isoform	PPP2R1A
	1.02242	-0.180732	O43813	LanC-like protein 1	LANCL1
	0.127751	-0.180995	Q9BYT8	Neurolysin, mitochondrial	NLN
	0.12327	-0.182813	O75962	Triple functional domain protein	TRIO
	0.878404	-0.183707	P55884	Eukaryotic translation initiation factor 3 subunit B	EIF3B
	0.36181	-0.184644	Q7Z6Z7	E3 ubiquitin-protein ligase HUWE1	HUWE1
	0.427228	-0.185275	P61201	COP9 signalosome complex subunit 2	COPS2
	1.46852	-0.185941	Q13200	26S proteasome non-ATPase regulatory subunit 2	PSMD2
	0.482935	-0.18656	P47914	60S ribosomal protein L29	RPL29
	0.333958	-0.187027	P50583	Bis(5-nucleosyl)-tetraphosphatase [asymmetrical]	NUDT2
	0.902716	-0.187968	Q14166	Tubulin--tyrosine ligase-like protein 12	TTLL12
	0.396786	-0.188197	Q8NE71	ATP-binding cassette sub-family F member 1	ABCF1
	1.23514	-0.189049	Q14204	Cytoplasmic dynein 1 heavy chain 1	DYNC1H1
	0.689232	-0.192348	P14868	Aspartate--tRNA ligase, cytoplasmic	DARS
	0.102881	-0.193714	P19525	Interferon-induced, double-stranded RNA-activated protein kinase	EIF2AK2
	0.417522	-0.194932	P46783	40S ribosomal protein S10	RPS10
	0.355996	-0.195242	P01889	HLA class I histocompatibility antigen, B-7 alpha chain	HLA-B
	0.618294	-0.195475	Q86V81	THO complex subunit 4	ALYREF
	0.65177	-0.195775	P62266	40S ribosomal protein S23	RPS23
	0.237722	-0.19632	P62277	40S ribosomal protein S13	RPS13
	0.123936	-0.19701	Q92922	SWI/SNF complex subunit SMARCC1	SMARCC1
	0.116254	-0.197494	P42224	Signal transducer and activator of transcription 1-alpha/beta	STAT1
	0.0782546	-0.197562	Q7Z2W4	Zinc finger CCCH-type antiviral protein 1	ZC3HAV1
	0.486804	-0.198616	Q9Y3U8	60S ribosomal protein L36	RPL36
	0.36737	-0.19996	P00491	Purine nucleoside phosphorylase	PNP
	3.5676	-0.200178	P07900	Heat shock protein HSP 90-alpha	HSP90AA1
	0.50951	-0.200507	P27695	DNA-(apurinic or apyrimidinic site) lyase	APEX1
	0.487229	-0.201065	P16070	CD44 antigen	CD44
	0.392682	-0.202622	Q5SRE5	Nucleoporin NUP188 homolog	NUP188
	0.503291	-0.202943	O00410	Importin-5	IPO5
	0.345452	-0.203176	P22392	Nucleoside diphosphate kinase B	NME2
	0.449469	-0.203411	P06454	Prothymosin alpha	PTMA
	0.103173	-0.20407	Q07812	Apoptosis regulator BAX	BAX
	1.87366	-0.204092	Q9HB07	UPF0160 protein MYG1, mitochondrial	C12orf10
	0.842255	-0.205708	Q92552	28S ribosomal protein S27, mitochondrial	MRPS27
	0.580469	-0.205907	Q15185	Prostaglandin E synthase 3	PTGES3
	0.539072	-0.206037	Q9NR12	PDZ and LIM domain protein 7	PDLIM7
	0.206959	-0.206281	Q96GX9	Methylthioribulose-1-phosphate dehydratase	APIP
	0.311679	-0.206625	Q15370	Transcription elongation factor B polypeptide 2	TCEB2
	0.510515	-0.206643	P46776	60S ribosomal protein L27a	RPL27A
	1.0922	-0.208379	P49257	Protein ERGIC-53	LMAN1
	0.564597	-0.208688	Q15691	Microtubule-associated protein RP/EB family member 1	MAPRE1
	0.483696	-0.209005	P05141	ADP/ATP translocase 2	SLC25A5
	0.525168	-0.211737	Q08945	FACT complex subunit SSRP1	SSRP1
	0.216616	-0.212358	P33176	Kinesin-1 heavy chain	KIF5B
	1.43913	-0.21439	O76003	Glutaredoxin-3	GLRX3
	0.804703	-0.215267	Q9Y262	Eukaryotic translation initiation factor 3 subunit L	EIF3L
	0.354753	-0.217288	O00193	Small acidic protein	SMAP
	1.39803	-0.21777	P38646	Stress-70 protein, mitochondrial	HSPA9
	0.8029	-0.218815	P42285	Superkiller viralicidic activity 2-like 2	SKIV2L2
	0.614728	-0.219743	Q04760	Lactoylglutathione lyase	GLO1
	1.13702	-0.219924	Q16401	26S proteasome non-ATPase regulatory subunit 5	PSMD5
	1.09882	-0.221727	P54727	UV excision repair protein RAD23 homolog B	RAD23B
	0.889688	-0.222001	P23526	Adenosylhomocysteinase	AHCY
	1.32129	-0.222201	Q13263	Transcription intermediary factor 1-beta	TRIM28
	0.08053	-0.222557	P13473	Lysosome-associated membrane glycoprotein 2	LAMP2
	0.489734	-0.222781	P60891	Ribose-phosphate pyrophosphokinase 1	PRPS1
	0.553334	-0.226058	P18754	Regulator of chromosome condensation	RCC1
	0.784565	-0.227706	Q04637	Eukaryotic translation initiation factor 4 gamma 1	EIF4G1
	0.92877	-0.227948	O15511	Actin-related protein 2/3 complex subunit 5	ARPC5
	0.527854	-0.230062	O75821	Eukaryotic translation initiation factor 3 subunit G	EIF3G
	0.488879	-0.231436	Q96AE4	Far upstream element-binding protein 1	FUBP1
	2.37234	-0.231498	Q9Y617	Phosphoserine aminotransferase	PSAT1
	0.505442	-0.231613	Q16630	Cleavage and polyadenylation specificity factor subunit 6	CPSF6
	1.03203	-0.232805	P14923	Junction plakoglobin	JUP
	0.929619	-0.232814	O95239	Chromosome-associated kinesin KIF4A	KIF4A
	0.497494	-0.23317	Q9Y5B9	FACT complex subunit SPT16	SUPT16H
	0.758088	-0.234546	P55786	Puromycin-sensitive aminopeptidase	NPEPPS
	0.271567	-0.237907	P53041	Serine/threonine-protein phosphatase 5	PPP5C
	1.05892	-0.238132	Q9Y4L1	Hypoxia up-regulated protein 1	HYOU1
	0.508066	-0.239222	Q8WWI1	LIM domain only protein 7	LMO7
	1.20184	-0.240063	P52907	F-actin-capping protein subunit alpha-1	CAPZA1
	1.25401	-0.240232	Q7L014	Probable ATP-dependent RNA helicase DDX46	DDX46
	1.1198	-0.241575	Q00325	Phosphate carrier protein, mitochondrial	SLC25A3
	0.674677	-0.242078	O14745	Na(+)/H(+) exchange regulatory cofactor NHE-RF1	SLC9A3R1
	0.923478	-0.242701	P78406	mRNA export factor	RAE1
	0.80124	-0.242946	Q13618	Cullin-3	CUL3
	0.65074	-0.24358	O75947	ATP synthase subunit d, mitochondrial	ATP5H
	1.17122	-0.245062	P12429	Annexin A3	ANXA3
	0.420187	-0.245216	P51114	Fragile X mental retardation syndrome-related protein 1	FXR1
	0.533965	-0.245299	Q9UI26	Importin-11	IPO11
	0.264527	-0.24582	Q9H9J2	39S ribosomal protein L44, mitochondrial	MRPL44
	0.779803	-0.246298	Q02790	Peptidyl-prolyl cis-trans isomerase FKBP4	FKBP4
	0.0826508	-0.246786	Q9NUU7	ATP-dependent RNA helicase DDX19A	DDX19A
	0.43625	-0.247642	Q9BXP5	Serrate RNA effector molecule homolog	SRRT
	0.696136	-0.249441	Q92945	Far upstream element-binding protein 2	KHSRP
	1.06144	-0.249763	P12270	Nucleoprotein TPR	TPR
	0.930825	-0.249848	Q06210	Glutamine--fructose-6-phosphate aminotransferase [isomerizing] 1	GFPT1
	1.10525	-0.251139	P35579	Myosin-9	MYH9
	1.24824	-0.251712	O60610	Protein diaphanous homolog 1	DIAPH1
	0.586218	-0.252664	P34932	Heat shock 70 kDa protein 4	HSPA4
	0.408436	-0.253158	Q9Y5S9	RNA-binding protein 8A	RBM8A
	0.588899	-0.253705	Q9H444	Charged multivesicular body protein 4b	CHMP4B
	0.605284	-0.253929	O75822	Eukaryotic translation initiation factor 3 subunit J	EIF3J
	0.506894	-0.255836	P62316	Small nuclear ribonucleoprotein Sm D2	SNRPD2
	0.66837	-0.256768	P51858	Hepatoma-derived growth factor	HDGF
	0.621675	-0.257724	P62753	40S ribosomal protein S6	RPS6
	1.39768	-0.259446	P33993	DNA replication licensing factor MCM7	MCM7
	1.2349	-0.260369	P52292	Importin subunit alpha-1	KPNA2
	1.58834	-0.262137	P27816	Microtubule-associated protein 4	MAP4
	0.488378	-0.262801	P06753	Tropomyosin alpha-3 chain	TPM3
	0.20363	-0.264337	O14933	Ubiquitin/ISG15-conjugating enzyme E2 L6	UBE2L6
	0.765911	-0.264785	P62913	60S ribosomal protein L11	RPL11
	0.382219	-0.264844	O95218	Zinc finger Ran-binding domain-containing protein 2	ZRANB2
	1.10919	-0.266028	P52815	39S ribosomal protein L12, mitochondrial	MRPL12
	3.266	-0.266391	P49368	T-complex protein 1 subunit gamma	CCT3
	0.805123	-0.266809	Q8N1F7	Nuclear pore complex protein Nup93	NUP93
	1.52984	-0.267159	Q2TAY7	WD40 repeat-containing protein SMU1	SMU1
	0.433863	-0.269003	Q96BR5	Cytochrome c oxidase assembly factor 7	COA7
	0.558821	-0.270082	P43034	Platelet-activating factor acetylhydrolase IB subunit alpha	PAFAH1B1
	2.25625	-0.270413	Q00796	Sorbitol dehydrogenase	SORD
	0.38394	-0.27139	Q96KR1	Zinc finger RNA-binding protein	ZFR
	1.12194	-0.271655	P04818	Thymidylate synthase	TYMS
	0.228117	-0.273073	Q9UJS0	Calcium-binding mitochondrial carrier protein Aralar2	SLC25A13
	1.95858	-0.273605	P31689	DnaJ homolog subfamily A member 1	DNAJA1
	0.644071	-0.273838	Q8NBS9	Thioredoxin domain-containing protein 5	TXNDC5
	1.18914	-0.275033	O43242	26S proteasome non-ATPase regulatory subunit 3	PSMD3
	1.04115	-0.276958	Q14566	DNA replication licensing factor MCM6	MCM6
	0.19562	-0.276993	Q9Y512	Sorting and assembly machinery component 50 homolog	SAMM50
	0.626445	-0.277146	Q9BWJ5	Splicing factor 3B subunit 5	SF3B5
	0.640251	-0.277868	Q01469	Fatty acid-binding protein, epidermal	FABP5
	0.963523	-0.278234	P61604	10 kDa heat shock protein, mitochondrial	HSPE1
	0.724395	-0.279526	O75390	Citrate synthase, mitochondrial	CS
	0.576099	-0.279549	Q16186	Proteasomal ubiquitin receptor ADRM1	ADRM1
	0.346943	-0.280135	P61026	Ras-related protein Rab-10	RAB10
	1.37957	-0.280374	Q9BQA1	Methylosome protein 50	WDR77
	1.1824	-0.28053	P24534	Elongation factor 1-beta	EEF1B2
	0.425905	-0.282004	P28072	Proteasome subunit beta type-6	PSMB6
	1.37093	-0.283937	O14744	Protein arginine N-methyltransferase 5	PRMT5
	1.30992	-0.284083	Q9UQ80	Proliferation-associated protein 2G4	PA2G4
	0.728693	-0.284126	Q8WWM7	Ataxin-2-like protein	ATXN2L
	1.60883	-0.284883	P00505	Aspartate aminotransferase, mitochondrial	GOT2
	0.125941	-0.285153	Q9Y5J7	Mitochondrial import inner membrane translocase subunit Tim9	TIMM9
	0.300759	-0.286058	Q15369	Transcription elongation factor B polypeptide 1	TCEB1
	0.606892	-0.286875	P50416	Carnitine O-palmitoyltransferase 1, liver isoform	CPT1A
	1.01491	-0.28722	P54577	Tyrosine--tRNA ligase, cytoplasmic	YARS
	1.09989	-0.287298	O75369	Filamin-B	FLNB
	4.57738	-0.287463	P49327	Fatty acid synthase	FASN
	0.115476	-0.287529	Q8TCS8	Polyribonucleotide nucleotidyltransferase 1, mitochondrial	PNPT1
	1.08963	-0.287977	P22087	rRNA 2-O-methyltransferase fibrillarin	FBL
	1.56062	-0.290665	O15145	Actin-related protein 2/3 complex subunit 3	ARPC3
	1.31061	-0.293046	P78371	T-complex protein 1 subunit beta	CCT2
	1.60301	-0.293136	P62899	60S ribosomal protein L31	RPL31
	0.86917	-0.295142	Q13185	Chromobox protein homolog 3	CBX3
	2.04976	-0.295519	Q9Y230	RuvB-like 2	RUVBL2
	0.61014	-0.29769	P49321	Nuclear autoantigenic sperm protein	NASP
	0.795473	-0.298607	Q9Y3I0	tRNA-splicing ligase RtcB homolog	RTCB
	0.61581	-0.299804	P23588	Eukaryotic translation initiation factor 4B	EIF4B
	1.16889	-0.302673	P16615	Sarcoplasmic/endoplasmic reticulum calcium ATPase 2	ATP2A2
	2.56547	-0.303029	P48643	T-complex protein 1 subunit epsilon	CCT5
	1.66967	-0.303339	Q99873	Protein arginine N-methyltransferase 1	PRMT1
	0.480724	-0.30361	P63208	S-phase kinase-associated protein 1	SKP1
	0.955902	-0.303769	Q96PK6	RNA-binding protein 14	RBM14
	0.533316	-0.303978	P67809	Nuclease-sensitive element-binding protein 1	YBX1
	0.936497	-0.304795	P55010	Eukaryotic translation initiation factor 5	EIF5
	0.740939	-0.305457	Q92621	Nuclear pore complex protein Nup205	NUP205
	1.37783	-0.305618	Q9Y3A5	Ribosome maturation protein SBDS	SBDS
	0.240009	-0.305944	Q02978	Mitochondrial 2-oxoglutarate/malate carrier protein	SLC25A11
	1.34867	-0.306161	Q6P2Q9	Pre-mRNA-processing-splicing factor 8	PRPF8
	0.784611	-0.306663	Q13428	Treacle protein	TCOF1
	0.499262	-0.307293	Q71RC2	La-related protein 4	LARP4
	1.07321	-0.307796	P19338	Nucleolin	NCL
	0.71915	-0.308182	P62249	40S ribosomal protein S16	RPS16
	1.4863	-0.308785	Q99426	Tubulin-folding cofactor B	TBCB
	1.43721	-0.309756	P17174	Aspartate aminotransferase, cytoplasmic	GOT1
	0.767119	-0.309791	P60953	Cell division control protein 42 homolog	CDC42
	1.00754	-0.312178	P23921	Ribonucleoside-diphosphate reductase large subunit	RRM1
	0.769312	-0.313384	O95433	Activator of 90 kDa heat shock protein ATPase homolog 1	AHSA1
	1.0553	-0.318498	P0DN79	Cystathionine beta-synthase	CBS
	1.2751	-0.318864	P06756	Integrin alpha-V	ITGAV
	0.885686	-0.320013	Q13148	TAR DNA-binding protein 43	TARDBP
	0.270535	-0.321974	Q16795	NADH dehydrogenase [ubiquinone] 1 alpha subcomplex subunit 9, mitochondrial	NDUFA9
	2.75915	-0.322766	Q6DD88	Atlastin-3	ATL3
	0.719179	-0.323818	Q13435	Splicing factor 3B subunit 2	SF3B2
	1.15597	-0.323847	P60228	Eukaryotic translation initiation factor 3 subunit E	EIF3E
	0.332404	-0.324036	P13995	Bifunctional methylenetetrahydrofolate dehydrogenase/cyclohydrolase, mitochondrial	MTHFD2
	0.870626	-0.325938	Q92841	Probable ATP-dependent RNA helicase DDX17	DDX17
	1.60604	-0.326169	P28070	Proteasome subunit beta type-4	PSMB4
	0.754478	-0.326411	P08559	Pyruvate dehydrogenase E1 component subunit alpha, somatic form, mitochondrial	PDHA1
	1.4022	-0.329951	Q14152	Eukaryotic translation initiation factor 3 subunit A	EIF3A
	1.27957	-0.330956	Q99613	Eukaryotic translation initiation factor 3 subunit C	EIF3C
	1.1124	-0.334641	O43776	Asparagine--tRNA ligase, cytoplasmic	NARS
	2.12523	-0.334901	Q9UBT2	SUMO-activating enzyme subunit 2	UBA2
	1.34687	-0.334917	P60660	Myosin light polypeptide 6	MYL6
	1.82446	-0.33513	P55263	Adenosine kinase	ADK
	0.527118	-0.336173	P53999	Activated RNA polymerase II transcriptional coactivator p15	SUB1
	0.226077	-0.336394	Q92879	CUGBP Elav-like family member 1	CELF1
	2.29731	-0.336565	P40227	T-complex protein 1 subunit zeta	CCT6A
	1.23582	-0.336838	Q04917	14-3-3 protein eta	YWHAH
	0.964487	-0.340273	O75534	Cold shock domain-containing protein E1	CSDE1
	1.55507	-0.344569	P31948	Stress-induced-phosphoprotein 1	STIP1
	1.18322	-0.345033	O60716	Catenin delta-1	CTNND1
	1.11475	-0.346101	Q96I24	Far upstream element-binding protein 3	FUBP3
	0.303732	-0.346962	Q9BRK5	45 kDa calcium-binding protein	SDF4
	2.28334	-0.348037	P25788	Proteasome subunit alpha type-3	PSMA3
	1.84022	-0.348972	O75695	Protein XRP2	RP2
	1.50841	-0.350054	Q9UHX1	Poly(U)-binding-splicing factor PUF60	PUF60
	0.750603	-0.350504	P29966	Myristoylated alanine-rich C-kinase substrate	MARCKS
	0.730964	-0.35157	P58107	Epiplakin	EPPK1
	0.717157	-0.352433	Q9UKM9	RNA-binding protein Raly	RALY
	1.39546	-0.353767	Q15029	116 kDa U5 small nuclear ribonucleoprotein component	EFTUD2
	0.819123	-0.353963	Q93008	Probable ubiquitin carboxyl-terminal hydrolase FAF-X	USP9X
	1.1565	-0.35446	Q02218	2-oxoglutarate dehydrogenase, mitochondrial	OGDH
	1.27911	-0.354786	P50991	T-complex protein 1 subunit delta	CCT4
	0.377197	-0.356055	P29728	2-5-oligoadenylate synthase 2	OAS2
	2.8441	-0.356818	Q14974	Importin subunit beta-1	KPNB1
	1.09871	-0.362146	P43686	26S protease regulatory subunit 6B	PSMC4
	1.90654	-0.362164	Q13813	Spectrin alpha chain, non-erythrocytic 1	SPTAN1
	2.25462	-0.363033	P11940	Polyadenylate-binding protein 1	PABPC1
	2.51855	-0.365238	Q16881	Thioredoxin reductase 1, cytoplasmic	TXNRD1
	0.401833	-0.365257	Q9UNE7	E3 ubiquitin-protein ligase CHIP	STUB1
	0.26501	-0.365499	Q96IZ0	PRKC apoptosis WT1 regulator protein	PAWR
	1.02649	-0.366238	P17812	CTP synthase 1	CTPS1
	1.84843	-0.367085	Q12931	Heat shock protein 75 kDa, mitochondrial	TRAP1
	0.911459	-0.368215	Q93052	Lipoma-preferred partner	LPP
	0.873915	-0.369552	Q9UNF0	Protein kinase C and casein kinase substrate in neurons protein 2	PACSIN2
	1.17871	-0.371337	P51149	Ras-related protein Rab-7a	RAB7A
	0.91093	-0.374046	P23528	Cofilin-1	CFL1
	0.952715	-0.375098	O75116	Rho-associated protein kinase 2	ROCK2
	0.952779	-0.376226	Q13123	Protein Red	IK
	0.365415	-0.376752	Q9BRP8	Partner of Y14 and mago	WIBG
	0.853856	-0.378386	P49721	Proteasome subunit beta type-2	PSMB2
	0.938952	-0.383675	Q13310	Polyadenylate-binding protein 4	PABPC4
	2.44454	-0.383864	O00505	Importin subunit alpha-4	KPNA3
	2.54119	-0.384179	P61289	Proteasome activator complex subunit 3	PSME3
	2.34917	-0.384773	O14980	Exportin-1	XPO1
	0.271316	-0.385253	Q9H488	GDP-fucose protein O-fucosyltransferase 1	POFUT1
	0.937624	-0.385517	P18621	60S ribosomal protein L17	RPL17
	0.742995	-0.386477	Q14683	Structural maintenance of chromosomes protein 1A	SMC1A
	0.729621	-0.386878	O43765	Small glutamine-rich tetratricopeptide repeat-containing protein alpha	SGTA
	1.19011	-0.387842	P35659	Protein DEK	DEK
	1.71575	-0.387866	Q15393	Splicing factor 3B subunit 3	SF3B3
	1.52849	-0.389934	O43432	Eukaryotic translation initiation factor 4 gamma 3	EIF4G3
	1.13486	-0.391004	P49756	RNA-binding protein 25	RBM25
	3.21658	-0.392076	P0DP25
	1.62135	-0.39358	P25789	Proteasome subunit alpha type-4	PSMA4
	1.94846	-0.396217	P61088	Ubiquitin-conjugating enzyme E2 N	UBE2N
	0.923594	-0.398296	P39687	Acidic leucine-rich nuclear phosphoprotein 32 family member A	ANP32A
	0.205013	-0.400122	O95292	Vesicle-associated membrane protein-associated protein B/C	VAPB
	2.09064	-0.400289	Q9UN86	Ras GTPase-activating protein-binding protein 2	G3BP2
	0.874848	-0.401182	P43246	DNA mismatch repair protein Msh2	MSH2
	2.02507	-0.402175	Q9BVP2	Guanine nucleotide-binding protein-like 3	GNL3
	1.4167	-0.40433	Q14C86	GTPase-activating protein and VPS9 domain-containing protein 1	GAPVD1
	0.679701	-0.405141	P49915	GMP synthase [glutamine-hydrolyzing]	GMPS
	1.02795	-0.406401	P05783	Keratin, type I cytoskeletal 18	KRT18
	1.60933	-0.409085	P50990	T-complex protein 1 subunit theta	CCT8
	0.886262	-0.409808	Q14692	Ribosome biogenesis protein BMS1 homolog	BMS1
	0.956038	-0.41021	Q8IYB3	Serine/arginine repetitive matrix protein 1	SRRM1
	0.139345	-0.4157	P67870	Casein kinase II subunit beta	CSNK2B
	0.60957	-0.417243	Q07866	Kinesin light chain 1	KLC1
	0.512702	-0.417739	P40938	Replication factor C subunit 3	RFC3
	1.03148	-0.41802	Q9BWF3	RNA-binding protein 4	RBM4
	0.687249	-0.418762	Q5T4S7	E3 ubiquitin-protein ligase UBR4	UBR4
	1.20792	-0.420707	Q01082	Spectrin beta chain, non-erythrocytic 1	SPTBN1
	1.12331	-0.421791	O75347	Tubulin-specific chaperone A	TBCA
	1.73259	-0.422182	Q9H307	Pinin	PNN
	1.04309	-0.422864	Q13098	COP9 signalosome complex subunit 1	GPS1
	0.881049	-0.423875	Q04446	1,4-alpha-glucan-branching enzyme	GBE1
	1.7935	-0.428212	Q99832	T-complex protein 1 subunit eta	CCT7
	2.64734	-0.428454	P42704	Leucine-rich PPR motif-containing protein, mitochondrial	LRPPRC
	1.58558	-0.433388	Q9HC38	Glyoxalase domain-containing protein 4	GLOD4
	1.41264	-0.433405	P11310	Medium-chain specific acyl-CoA dehydrogenase, mitochondrial	ACADM
	0.792088	-0.433686	Q8WW12	PEST proteolytic signal-containing nuclear protein	PCNP
	1.85569	-0.438104	Q99436	Proteasome subunit beta type-7	PSMB7
	2.78159	-0.440827	Q9HAV7	GrpE protein homolog 1, mitochondrial	GRPEL1
	0.820904	-0.441848	Q9UHD1	Cysteine and histidine-rich domain-containing protein 1	CHORDC1
	0.906289	-0.445013	P26583	High mobility group protein B2	HMGB2
	0.79917	-0.445179	O43768	Alpha-endosulfine	ENSA
	0.984431	-0.445951	Q09028	Histone-binding protein RBBP4	RBBP4
	2.81315	-0.448148	O75694	Nuclear pore complex protein Nup155	NUP155
	2.85589	-0.448663	P02786	Transferrin receptor protein 1	TFRC
	0.952858	-0.451502	P05455	Lupus La protein	SSB
	0.327629	-0.451983	Q14203	Dynactin subunit 1	DCTN1
	1.81726	-0.453258	Q8N163	Cell cycle and apoptosis regulator protein 2	CCAR2
	1.57137	-0.455728	O14818	Proteasome subunit alpha type-7	PSMA7
	0.549857	-0.455783	P53701	Cytochrome c-type heme lyase	HCCS
	0.52924	-0.456261	P09914	Interferon-induced protein with tetratricopeptide repeats 1	IFIT1
	2.0686	-0.457193	P61981	14-3-3 protein gamma	YWHAG
	0.654769	-0.460248	Q9UQE7	Structural maintenance of chromosomes protein 3	SMC3
	1.71131	-0.462372	Q9H773	dCTP pyrophosphatase 1	DCTPP1
	0.303865	-0.470026	Q8N0X7	Spartin	SPG20
	2.9028	-0.471569	Q9P258	Protein RCC2	RCC2
	1.37528	-0.476945	P28074	Proteasome subunit beta type-5	PSMB5
	1.31276	-0.480394	P06493	Cyclin-dependent kinase 1	CDK1
	1.08096	-0.484095	Q13895	Bystin	BYSL
	1.43507	-0.487333	Q15008	26S proteasome non-ATPase regulatory subunit 6	PSMD6
	2.19776	-0.487691	Q9UKD2	mRNA turnover protein 4 homolog	MRTO4
	0.364799	-0.489051	Q7RTV0	PHD finger-like domain-containing protein 5A	PHF5A
	1.66721	-0.490601	Q9Y383	Putative RNA-binding protein Luc7-like 2	LUC7L2
	0.979686	-0.491889	Q03252	Lamin-B2	LMNB2
	1.2658	-0.496418	Q99471	Prefoldin subunit 5	PFDN5
	1.67746	-0.498571	O75494	Serine/arginine-rich splicing factor 10	SRSF10
	1.49806	-0.505825	Q96HC4	PDZ and LIM domain protein 5	PDLIM5
	0.95768	-0.515082	Q8WX93	Palladin	PALLD
	1.23723	-0.516973	P47813	Eukaryotic translation initiation factor 1A, X-chromosomal	EIF1AX
	0.536367	-0.519141	Q9UKS6	Protein kinase C and casein kinase substrate in neurons protein 3	PACSIN3
	2.78863	-0.522557	P08621	U1 small nuclear ribonucleoprotein 70 kDa	SNRNP70
	1.08903	-0.526145	P49720	Proteasome subunit beta type-3	PSMB3
	2.42236	-0.528509	O94826	Mitochondrial import receptor subunit TOM70	TOMM70A
	0.546495	-0.531522	O95340	Bifunctional 3-phosphoadenosine 5-phosphosulfate synthase 2	PAPSS2
	0.541425	-0.538841	Q9BY43	Charged multivesicular body protein 4a	CHMP4A
	0.94395	-0.540577	P80723	Brain acid soluble protein 1	BASP1
	3.01789	-0.54887	O60701	UDP-glucose 6-dehydrogenase	UGDH
	1.25677	-0.554343	O75475	PC4 and SFRS1-interacting protein	PSIP1
	1.89953	-0.557469	P46060	Ran GTPase-activating protein 1	RANGAP1
	0.753532	-0.559419	Q96SB4	SRSF protein kinase 1	SRPK1
	1.98009	-0.560147	Q08J23	tRNA (cytosine(34)-C(5))-methyltransferase	NSUN2
	0.553391	-0.563208	O94906	Pre-mRNA-processing factor 6	PRPF6
	1.14268	-0.568354	P31942	Heterogeneous nuclear ribonucleoprotein H3	HNRNPH3
	1.60566	-0.576508	Q13501	Sequestosome-1	SQSTM1
	1.76099	-0.58573	Q9NR30	Nucleolar RNA helicase 2	DDX21
	1.89811	-0.590539	P78347	General transcription factor II-I	GTF2I
	1.96594	-0.595692	O60884	DnaJ homolog subfamily A member 2	DNAJA2
	1.64758	-0.595791	P30419	Glycylpeptide N-tetradecanoyltransferase 1	NMT1
	0.421348	-0.597132	P20591	Interferon-induced GTP-binding protein Mx1	MX1
	1.78205	-0.601937	O43491	Band 4.1-like protein 2	EPB41L2
	1.33169	-0.625238	Q9Y696	Chloride intracellular channel protein 4	CLIC4
	2.0424	-0.626363	Q99848	Probable rRNA-processing protein EBP2	EBNA1BP2
	1.33119	-0.628574	Q8TDN6	Ribosome biogenesis protein BRX1 homolog	BRIX1
	0.398412	-0.636472	Q9NZN4	EH domain-containing protein 2	EHD2
	0.494862	-0.637772	O76021	Ribosomal L1 domain-containing protein 1	RSL1D1
	1.79701	-0.639874	Q9BV86	N-terminal Xaa-Pro-Lys N-methyltransferase 1	NTMT1
	1.23123	-0.650272	P52788	Spermine synthase	SMS
	1.37186	-0.65989	Q9BZE4	Nucleolar GTP-binding protein 1	GTPBP4
	1.48721	-0.661251	P63151	Serine/threonine-protein phosphatase 2A 55 kDa regulatory subunit B alpha isoform	PPP2R2A
	0.832427	-0.66624	P31350	Ribonucleoside-diphosphate reductase subunit M2	RRM2
	0.340534	-0.669011	Q99615	DnaJ homolog subfamily C member 7	DNAJC7
	0.288627	-0.686491	Q96C19	EF-hand domain-containing protein D2	EFHD2
	1.82372	-0.703744	P46379	Large proline-rich protein BAG6	BAG6
	0.441894	-0.705499	Q96C36	Pyrroline-5-carboxylate reductase 2	PYCR2
	1.07671	-0.707336	O43592	Exportin-T	XPOT
	1.91764	-0.707786	P78344	Eukaryotic translation initiation factor 4 gamma 2	EIF4G2
	0.551567	-0.712437	P61086	Ubiquitin-conjugating enzyme E2 K	UBE2K
	1.12348	-0.712644	Q9P2R3	Rabankyrin-5	ANKFY1
	0.370525	-0.714906	P52434	DNA-directed RNA polymerases I, II, and III subunit RPABC3	POLR2H
	0.275727	-0.732784	P51970	NADH dehydrogenase [ubiquinone] 1 alpha subcomplex subunit 8	NDUFA8
	0.689289	-0.734985	O15372	Eukaryotic translation initiation factor 3 subunit H	EIF3H
	1.9274	-0.756186	Q9NZI8	Insulin-like growth factor 2 mRNA-binding protein 1	IGF2BP1
	1.10311	-0.7585	Q8TCB0	Interferon-induced protein 44	IFI44
	2.54534	-0.760218	O15355	Protein phosphatase 1G	PPM1G
	2.25804	-0.772363	Q14847	LIM and SH3 domain protein 1	LASP1
	0.345473	-0.782125	P61081	NEDD8-conjugating enzyme Ubc12	UBE2M
	0.451307	-0.783706	Q13442	28 kDa heat- and acid-stable phosphoprotein	PDAP1
	0.473193	-0.787988	O43670	BUB3-interacting and GLEBS motif-containing protein ZNF207	ZNF207
	0.533797	-0.793417	Q9UBQ5	Eukaryotic translation initiation factor 3 subunit K	EIF3K
	3.05371	-0.797361	Q14978	Nucleolar and coiled-body phosphoprotein 1	NOLC1
	2.91476	-0.800598	P45973	Chromobox protein homolog 5	CBX5
	0.239602	-0.811819	P83731	60S ribosomal protein L24	RPL24
	2.75122	-0.826348	Q71UI9	Histone H2A.V	H2AFV
	0.51037	-0.834785	P35250	Replication factor C subunit 2	RFC2
	1.80141	-0.836872	O60216	Double-strand-break repair protein rad21 homolog	RAD21
	0.238059	-0.83696	P63173	60S ribosomal protein L38	RPL38
	1.37506	-0.844955	Q9NXH9	tRNA (guanine(26)-N(2))-dimethyltransferase	TRMT1
	0.633615	-0.853861	Q13045	Protein flightless-1 homolog	FLII
	1.98976	-0.858089	Q32MZ4	Leucine-rich repeat flightless-interacting protein 1	LRRFIP1
	0.512445	-0.873691	Q15257	Serine/threonine-protein phosphatase 2A activator	PPP2R4
	0.582838	-0.881459	P02794	Ferritin heavy chain	FTH1
	0.316431	-0.882468	P84098	60S ribosomal protein L19	RPL19
	0.382199	-0.900321	Q9Y6H1	Coiled-coil-helix-coiled-coil-helix domain-containing protein 2	CHCHD2
	2.53853	-0.909876	O00592	Podocalyxin	PODXL
	0.594789	-0.928889	Q7L5N1	COP9 signalosome complex subunit 6	COPS6
	0.436974	-0.930665	O43681	ATPase ASNA1	ASNA1
	2.45625	-0.946603	Q9NQC3	Reticulon-4	RTN4
	2.29422	-0.953276	Q01518	Adenylyl cyclase-associated protein 1	CAP1
	2.18016	-0.984904	Q7L2E3	Putative ATP-dependent RNA helicase DHX30	DHX30
	2.19368	-0.990355	Q9UHB6	LIM domain and actin-binding protein 1	LIMA1
	0.707317	-1.00401	Q96HS1	Serine/threonine-protein phosphatase PGAM5, mitochondrial	PGAM5
	1.47019	-1.01245	Q9BY44	Eukaryotic translation initiation factor 2A	EIF2A
	1.92918	-1.03033	Q92900	Regulator of nonsense transcripts 1	UPF1
	1.94444	-1.04342	Q02952	A-kinase anchor protein 12	AKAP12
	0.831708	-1.04431	P82930	28S ribosomal protein S34, mitochondrial	MRPS34
	0.789942	-1.04513	Q14061	Cytochrome c oxidase copper chaperone	COX17
	2.27015	-1.07837	Q9Y570	Protein phosphatase methylesterase 1	PPME1
	0.763897	-1.09202	P21281	V-type proton ATPase subunit B, brain isoform	ATP6V1B2
	1.38208	-1.09919	Q9UHY7	Enolase-phosphatase E1	ENOPH1
	0.864115	-1.13582	P51610	Host cell factor 1	HCFC1
	0.728487	-1.23835	P26196	Probable ATP-dependent RNA helicase DDX6	DDX6
	1.1661	-1.2988	Q07157	Tight junction protein ZO-1	TJP1
	0.744882	-1.31784	P07996	Thrombospondin-1	THBS1
	1.75717	-1.32542	Q9NXG2	THUMP domain-containing protein 1	THUMPD1
	1.00226	-1.34873	Q13509	Tubulin beta-3 chain	TUBB3
	1.08369	-1.51701	Q15785	Mitochondrial import receptor subunit TOM34	TOMM34
	0.821673	-1.53731	O75153	Clustered mitochondria protein homolog	CLUH
	2.28568	-1.61436	Q9UMY4	Sorting nexin-12	SNX12
	0.572233	-1.61446	P56134	ATP synthase subunit f, mitochondrial	ATP5J2
	1.09593	-1.62523	O15305	Phosphomannomutase 2	PMM2
	0.739484	-1.69105	P09234	U1 small nuclear ribonucleoprotein C	SNRPC
+	2.17403	-1.96035	O00151	PDZ and LIM domain protein 1	PDLIM1
	0.900358	-1.97005	P20340	Ras-related protein Rab-6A	RAB6A
	1.19936	-2.17733	P48739	Phosphatidylinositol transfer protein beta isoform	PITPNB
	1.1376	-2.22636	O60925	Prefoldin subunit 1	PFDN1
+	2.40915	-2.3844	Q86TG7	Retrotransposon-derived protein PEG10	PEG10
+	3.93024	-2.43187	Q99715	Collagen alpha-1(XII) chain	COL12A1
+	5.77672	-3.18131	Q92597	Protein NDRG1	NDRG1
+	4.35971	-3.67333	O94760	N(G),N(G)-dimethylarginine dimethylaminohydrolase 1	DDAH1
+	6.67867	-4.48813	O00622	Protein CYR61	CYR61
